# Supplementary material for: Single-Cell RNA-Seq Reveals the Promoting Role of Ferroptosis Tendency During Lung Adenocarcinoma EMT Progression
Source: Front Cell Dev Biol. 2022 Jan 20;9:822315. doi: 10.3389/fcell.2021.822315 (PMC8810644; doi:10.3389/fcell.2021.822315)
Supplement: Supplementary file 1 [file Table2.XLSX]

## Sheet: edgesList.miic.summary
Table S2 Causal Inference Network Edges Lists
x	y	type	ai	info	info_cond	cplx	Nxy_ai	info_shifted	infOrt	sign	partial_correlation	is_causal	proba
CDH1	ISCU	P	NA	11765.8	11765.8	3604.76	32368	8161.08	1	+	0.0760188	N	0;0
ISCU	SCP2	P	NA	10539.8	10539.8	3388.06	32368	7151.71	6	+	0.0432722	N	1;1
HIF1A	ISCU	P	NA	9974.12	9974.12	3213.24	32368	6760.88	1	+	0.0304507	N	0.5;0
CDH1	VEGFA	P	NA	9499.86	9499.86	2986.28	32368	6513.57	1	+	0.175423	N	9.99192694281805e-237;0.5
ESRRA	ISCU	P	NA	9007.84	9007.84	3052.04	32368	5955.8	6	+	0.132361	N	1;1
HIF1A	PRKAA1	P	NA	8741.87	8741.87	3099.32	32368	5642.55	2	+	0.131397	N	0.5;1
ISCU	NFKB1	P	NA	8518.83	8518.83	2990.02	32368	5528.8	2	+	0.115322	Y	0;1
CDH1	STAT1	P	NA	8477.66	8477.66	3111.34	32368	5366.31	-2	+	0.175798	Y	1;5.76886114902313e-30
HIF1A	KEAP1	P	NA	7734.17	7734.17	2561.8	32368	5172.37	1	+	0.136806	N	0.5;1.76620726382916e-274
ATG5	HIF1A	P	NA	7436.13	7436.13	2629.16	32368	4806.97	-2	+	0.153109	N	1;0.5
CDH1	SCD	P	NA	7521.44	7521.44	2927.55	32368	4593.88	2	+	0.160461	Y	0;1
CDH1	VIM	P	NA	6150.22	6150.22	2282.5	32368	3867.72	2	-	-0.0262972	Y	3.15784196829329e-114;1
ISCU	KLF9	P	NA	6390.94	6390.94	2580.22	32368	3810.72	2	+	0.0930669	Y	0;0.999999999999999
FOXA2	SCP2	P	NA	6181.91	6181.91	2494.56	32368	3687.35	6	-	-0.0091335	N	1;1
CAV1	SCP2	P	NA	4379.28	4379.28	1660.67	32368	2718.6	6	-	-0.153677	N	1;1
GPX4	ISCU	P	NA	3607.3	3607.3	1365.32	32368	2241.98	-2	+	0.18723	Y	1;4.25352194971319e-142
ISCU	PRKAA2	P	NA	2992.34	2992.34	1351.45	32368	1640.89	2	+	0.0180735	Y	2.08163541147112e-135;1
GATA3	SCP2	P	NA	1784.39	1784.39	168.812	32368	1615.57	-2	+	0.281504	Y	1;1.44799987906581e-73
CDH2	GATA3	P	NA	1650.91	1650.91	160.034	32368	1490.88	-2	+	0.377993	N	1;0.5
ATG5	KEAP1	P	HIF1A	6227.44	2297.17	1082.96	32368	1214.21	1	+	0.148904	N	0.5;1.16882628709367e-293
ESRRA	STAT1	P	CDH1	7395.68	2304.29	1108.98	32368	1195.31	6	+	0.129496	N	1;1
ESRRA	PRKAA1	P	HIF1A	7489.05	2218.07	1023.6	32368	1194.47	6	+	0.133605	N	1;1
GPX4	SCP2	P	ISCU	2276.41	1460.58	307.352	32368	1153.23	-2	-	-0.130306	Y	1;8.16179896932842e-84
CEBPA	KEAP1	P	NA	1621.58	1621.58	546.495	32368	1075.08	-2	+	0.0942159	Y	1;3.01626273952539e-90
ISCU	KEAP1	P	HIF1A	8031.44	1933.8	875.968	32368	1057.83	-2	+	0.132567	Y	1;3.13413369418906e-191
KEAP1	PRKAA1	P	HIF1A	6634.38	2081.93	1040.71	32368	1041.22	1	+	0.125538	N	2.42386713592775e-304;0
NFKB1	PRKAA1	P	ISCU	6867.19	2212.95	1175.27	32368	1037.68	-2	+	0.123907	Y	1;0
PRKAA1	SCP2	P	HIF1A	7476.6	2420.84	1414.02	32368	1006.82	6	+	0.090142	N	1;1
HIF1A	HOXB5	P	NA	1617.48	1617.48	658.2	32368	959.284	2	+	0.107397	N	0.5;1
SCP2	STAT1	P	CDH1	8182.47	1993.48	1084.95	32368	908.527	-2	-	-0.00236654	Y	1;5.76886114902313e-30
ISCU	VEGFA	P	CDH1	9398.86	2630.62	1772.24	32368	858.375	1	-	-0.0601711	N	0;0.5
KEAP1	SCD	P	CDH1	5129.49	1379.32	558.309	32368	821.007	6	+	0.129238	N	1;1
PRKAA2	SCP2	P	ISCU	2274.35	1172.59	357.6	32368	814.988	-2	+	0.159332	Y	1;1.947753750701e-128
KEAP1	KLF9	P	ISCU	4353.84	1405.35	653.365	32368	751.989	-2	+	0.121093	N	1;0.5
CAV1	CDH1	P	SCP2	3917.98	936.303	200.032	32368	736.271	6	+	0.165439	N	1;1
FOXA2	NFKB1	P	SCP2	3282.05	1272.18	553.392	32368	718.789	6	+	0.141112	N	1;1
HOXB5	VIM	P	HIF1A	886.744	723.997	98.2895	32368	625.708	-2	+	0.177017	Y	1;5.49545919365801e-93
GATA3	TCF4	P	NA	668.263	668.263	126.076	32368	542.187	1	+	0.212173	N	9.0362182512361e-40;0.5
CDH2	SCP2	P	GATA3	1298.5	584.69	78.9532	32368	505.737	6	+	0.16135	N	1;0.999999999999906
CEBPA	FOXA2	P	KEAP1	1356.34	763.686	290.802	32368	472.885	6	+	0.172399	N	1;1
TWIST1	VIM	P	NA	459.792	459.792	23.0122	32368	436.779	-2	+	0.114289	Y	1;6.16841476977107e-24
CDH2	GPX4	P	SCP2,VIM	834.773	551.321	124.386	32368	426.935	-2	-	-0.165391	Y	1;8.44944142909412e-128
CAV1	GPX4	P	SCP2,CDH1	942.867	482.197	107.639	32368	374.558	2	+	0.167834	N	0.5;1
ATG5	SNAI1	P	NA	524.864	524.864	183.137	32368	341.727	2	+	0.0751418	Y	5.82842770085272e-57;1
GPX4	HIF1A	P	ISCU,SCP2	1857.01	518.324	199.757	32368	318.567	-2	-	-0.0813961	N	1;0.5
GPX4	SCD	P	CDH1,VEGFA	708.527	397.514	94.4453	32368	303.069	6	+	0.104725	N	1;1
CDH1	GPX4	P	ISCU,HIF1A	1212.72	440.773	145.066	32368	295.708	2	+	0.0679768	N	0.5;1
CDH2	FOXA2	P	SCP2	422.688	293.329	15.3835	32368	277.946	-2	-	-0.128826	N	1;0.5
KEAP1	VIM	P	VEGFA,CDH1	1554.19	588.721	337.779	32368	250.942	6	+	0.135032	N	1;1
HOXB5	KEAP1	P	HIF1A,VIM	1133.41	378.348	137.907	32368	240.441	1	+	0.136307	N	0.5;0.5
GATA3	PRKAA2	P	SCP2,GPX4	918.822	287.258	93.4434	32368	193.815	6	+	0.135051	N	1;1
GATA3	GPX4	P	SCP2,CDH2	722.713	274.825	84.0677	32368	190.758	-2	-	-0.0842223	Y	1;1.4730293476492e-43
PRKAA1	TCF4	P	SCP2	492.156	326.579	140.265	32368	186.314	6	+	0.0690956	N	1;1
CDH2	TCF4	P	GATA3	446.962	252.035	83.3795	32368	168.656	1	+	0.110491	N	5.96207342947939e-42;0.5
SCP2	SNAI1	P	ATG5	391.067	275.144	145.672	32368	129.472	2	-	-0.0432872	Y	2.57425786020219e-46;1
GATA3	KLF9	P	HIF1A,PRKAA2	742.091	155.012	25.9928	32368	129.019	-2	+	0.102644	N	1;0.5
CEBPA	ISCU	P	KEAP1,FOXA2	1705.53	241.44	134.988	32368	106.453	-2	+	0.104882	Y	1;2.88032992920484e-200
ATG5	GPX4	P	PRKAA1,VEGFA	672.306	161.063	57.8374	32368	103.225	2	+	0.0721187	N	0.5;1
VIM	ZEB1	P	NA	136.445	136.445	35.126	32368	101.319	2	+	0.0801515	N	0.5;1
PRKAA1	PRKAA2	P	ISCU,SCP2	1652.03	402.96	311.695	32368	91.265	6	+	0.0924436	N	1;1
HOXB5	KLF9	P	HIF1A,KEAP1	792.016	175.035	88.5212	32368	86.5135	6	+	0.108228	N	1;0.999999999999999
CDH2	KLF9	P	SCP2,VIM	602.224	217.947	133.659	32368	84.288	6	+	0.0978977	N	1;0.999999999999965
KEAP1	PRKAA2	P	ISCU,SCP2	1915.67	459.268	376.151	32368	83.1173	6	+	0.0820779	N	1;1
KLF9	PRKAA2	P	ISCU,SCP2	1385	382.523	306.745	32368	75.7781	6	+	0.11403	N	1;1
GPX4	STAT1	P	SCP2,HIF1A,CDH2	844.541	242.157	167.104	32368	75.0534	6	+	0.0905294	N	1;1
CDH2	VIM	P	PRKAA2,CAV1	564.091	203.018	134.611	32368	68.4067	-2	+	0.0186778	Y	1;3.41991966868846e-72
CDH2	TWIST1	P	VIM	205.002	74.8804	14.5429	32368	60.3375	6	+	0.168941	N	1;0.999999999534236
ATG5	HOXB5	P	HIF1A,VIM	886.851	262.671	205.744	32368	56.927	2	+	0.125064	N	0.5;1
KEAP1	ZEB1	P	VIM	183.184	95.091	43.0123	32368	52.0787	1	+	0.0357738	N	0.5;0.5
CDH2	HOXB5	P	PRKAA2,VIM,SCP2,GATA3,HIF1A	409.679	96.2364	47.0424	32368	49.1941	-2	+	0.0865124	N	1;0.5
HOXB5	PRKAA2	P	HIF1A,KEAP1	542.119	182.928	133.945	32368	48.9829	6	+	0.119677	N	1;1
KLF9	TCF4	P	GATA3,SCP2	368.376	177.446	128.928	32368	48.518	6	+	0.064404	N	1;1
HOXB5	SCD	P	KEAP1,ISCU,CAV1	712.426	185.074	138.654	32368	46.4202	6	+	0.11477	N	1;1
FOXA2	GATA3	P	SCP2,CDH2,GPX4,TCF4,HOXB5	395.033	43.3238	12.4798	32368	30.8439	6	-	-0.07296	N	0.858858660839543;1
CAV1	CDH2	P	SCP2,GPX4,VIM	491.786	53.2537	24.661	32368	28.5927	2	-	-0.0791049	N	0.5;1
CDH2	PRKAA2	P	SCP2,GPX4,GATA3	702.502	122.944	94.9314	32368	28.0122	6	+	0.0940072	N	1;1
HOXB5	PRKAA1	P	HIF1A,VIM	1056.64	152.187	130.506	32368	21.6802	6	+	0.0890586	N	1;1
GPX4	PRKAA2	P	SCP2,PRKAA1,GATA3,HOXB5,CDH2	673.818	208.972	189.097	32368	19.8744	6	-	-0.0631177	N	1;1
CDH2	CEBPA	P	FOXA2,SCP2	107.221	30.5393	12.371	32368	18.1683	-2	-	-0.0541849	N	1;0.5
HOXB5	TWIST1	P	VIM,CDH2	169.565	27.3344	9.7753	32368	17.5591	2	+	0.104657	N	0.5;1
STAT1	ZEB1	P	VIM,KEAP1	118.38	33.3458	17.2392	32368	16.1066	2	+	0.0485246	N	0.5;1
GATA3	HOXB5	P	PRKAA2,KLF9,CAV1	407.441	121.128	106.427	32368	14.7018	6	+	0.0687909	N	1;1
STAT1	TWIST1	P	VIM,CDH2,HOXB5	85.2416	26.9976	17.8501	32368	9.14748	2	+	0.0778611	N	0.5;1
ATG5	PRKAA2	P	ISCU,SCP2	1733.37	276.705	269.381	32368	7.32337	6	+	0.0922609	N	1;1
CAV1	SCD	P	CDH1,GPX4,SCP2	930.83	295.765	291.061	32368	4.70401	6	+	0.102947	N	1;1
CEBPA	SCD	P	STAT1,ISCU	597.915	156.336	153.318	32368	3.0188	6	+	0.113229	N	1;1
SNAI1	VEGFA	P	ATG5,SCP2	348.245	45.4132	43.0398	32368	2.37334	-2	+	0.0815475	N	1;0.5
CAV1	GATA3	P	SCP2,GPX4,CDH2	345.979	30.2447	29.3425	32368	0.902191	2	-	-0.0296617	N	0.5;1
ESRRA	HIF1A	N	ISCU,PRKAA1	8481.15	0	0	32368	0	0		0	NA	-1;-1
HIF1A	NFKB1	N	ISCU,PRKAA1	7195.92	0	0	32368	0	0		0	NA	-1;-1
ATG5	CDH1	N	HIF1A,ISCU	7769.01	0	0	32368	0	0		0	NA	-1;-1
CDH1	SCP2	N	ISCU,STAT1	10332.2	0	0	32368	0	0		0	NA	-1;-1
ESRRA	SCP2	N	ISCU,STAT1	7653.25	0	0	32368	0	0		0	NA	-1;-1
GATA3	ISCU	N	HIF1A	1114.59	0	0	32368	0	0		0	NA	-1;-1
CDH1	GATA3	N	HIF1A	954.604	0	0	32368	0	0		0	NA	-1;-1
PRKAA1	SCD	N	CDH1,KEAP1	5119.88	0	0	32368	0	0		0	NA	-1;-1
STAT1	VEGFA	N	CDH1,HIF1A	6707.04	0	0	32368	0	0		0	NA	-1;-1
GPX4	PRKAA1	N	ISCU,HIF1A	1396.75	0	0	32368	0	0		0	NA	-1;-1
NFKB1	SCD	N	CDH1,KEAP1	5086.84	0	0	32368	0	0		0	NA	-1;-1
ISCU	STAT1	N	CDH1,HIF1A	8496.31	0	0	32368	0	0		0	NA	-1;-1
FOXA2	HIF1A	N	SCP2,NFKB1	5052.37	0	0	32368	0	0		0	NA	-1;-1
ATG5	FOXA2	N	SCP2,NFKB1	3505.08	0	0	32368	0	0		0	NA	-1;-1
HIF1A	PRKAA2	N	ISCU,SCP2	2722.41	0	0	32368	0	0		0	NA	-1;-1
CDH1	KEAP1	N	HIF1A,ISCU	7987.38	0	0	32368	0	0		0	NA	-1;-1
SCP2	VEGFA	N	CDH1,ISCU	8190.56	0	0	32368	0	0		0	NA	-1;-1
GPX4	NFKB1	N	ISCU,SCP2	785.401	0	0	32368	0	0		0	NA	-1;-1
PRKAA2	VEGFA	N	ISCU,SCP2	2400.71	0	0	32368	0	0		0	NA	-1;-1
ESRRA	GPX4	N	ISCU,CDH1	793.467	0	0	32368	0	0		0	NA	-1;-1
FOXA2	SCD	N	CDH1,STAT1	3039.03	0	0	32368	0	0		0	NA	-1;-1
PRKAA2	STAT1	N	CDH1,SCP2	1377.41	0	0	32368	0	0		0	NA	-1;-1
CDH1	KLF9	N	ISCU,PRKAA1	6232.91	0	0	32368	0	0		0	NA	-1;-1
CDH2	ISCU	N	GPX4	748.491	0	0	32368	0	0		0	NA	-1;-1
ATG5	SCD	N	CDH1,KEAP1	4084.61	0	0	32368	0	0		0	NA	-1;-1
ISCU	SCD	N	CDH1,KEAP1	7235.11	0	0	32368	0	0		0	NA	-1;-1
HOXB5	ISCU	N	HIF1A,VIM	1133.99	0	0	32368	0	0		0	NA	-1;-1
NFKB1	VIM	N	CDH1,KEAP1	3349.91	0	0	32368	0	0		0	NA	-1;-1
ESRRA	VEGFA	N	ISCU,KEAP1	7779.5	0	0	32368	0	0		0	NA	-1;-1
NFKB1	STAT1	N	CDH1,PRKAA1	6172.98	0	0	32368	0	0		0	NA	-1;-1
PRKAA1	VEGFA	N	HIF1A,CDH1	7658.28	0	0	32368	0	0		0	NA	-1;-1
CDH1	NFKB1	N	ISCU,STAT1	8555.45	0	0	32368	0	0		0	NA	-1;-1
ATG5	VIM	N	CDH1,KEAP1	2736.89	0	0	32368	0	0		0	NA	-1;-1
GPX4	KEAP1	N	SCP2,ISCU	645.219	0	0	32368	0	0		0	NA	-1;-1
NFKB1	PRKAA2	N	ISCU,SCP2	1204.29	0	0	32368	0	0		0	NA	-1;-1
HIF1A	KLF9	N	ISCU,KEAP1	5225.33	0	0	32368	0	0		0	NA	-1;-1
SCD	SCP2	N	CDH1,HIF1A	6336.21	0	0	32368	0	0		0	NA	-1;-1
KLF9	VIM	N	CDH1,VEGFA	1293.21	0	0	32368	0	0		0	NA	-1;-1
ESRRA	SCD	N	CDH1,KEAP1	5611.88	0	0	32368	0	0		0	NA	-1;-1
KLF9	SCD	N	ISCU,KEAP1	3656.86	0	0	32368	0	0		0	NA	-1;-1
CDH1	HIF1A	N	ISCU,STAT1	9996.66	0	0	32368	0	0		0	NA	-1;-1
GATA3	VEGFA	N	ISCU	581.625	0	0	32368	0	0		0	NA	-1;-1
PRKAA1	STAT1	N	ISCU,ESRRA	6410.55	0	0	32368	0	0		0	NA	-1;-1
ISCU	VIM	N	CDH1,KEAP1	5531.6	0	0	32368	0	0		0	NA	-1;-1
GPX4	KLF9	N	VEGFA,SCP2	595.949	0	0	32368	0	0		0	NA	-1;-1
CDH1	PRKAA2	N	ISCU,KEAP1	3010.12	0	0	32368	0	0		0	NA	-1;-1
CDH1	ESRRA	N	ISCU,STAT1	8908.74	0	0	32368	0	0		0	NA	-1;-1
ESRRA	PRKAA2	N	ISCU,KEAP1	2028.68	0	0	32368	0	0		0	NA	-1;-1
ISCU	PRKAA1	N	HIF1A,KEAP1	8433.81	0	0	32368	0	0		0	NA	-1;-1
STAT1	VIM	N	SCP2,CDH1	1999.52	0	0	32368	0	0		0	NA	-1;-1
CDH1	HOXB5	N	HIF1A,VIM	1067.41	0	0	32368	0	0		0	NA	-1;-1
CAV1	KEAP1	N	CDH1,SCP2	1424.78	0	0	32368	0	0		0	NA	-1;-1
FOXA2	PRKAA2	N	SCP2,ISCU	674.402	0	0	32368	0	0		0	NA	-1;-1
ESRRA	VIM	N	CDH1,KEAP1	3498.87	0	0	32368	0	0		0	NA	-1;-1
CEBPA	STAT1	N	KEAP1,FOXA2	1617.56	0	0	32368	0	0		0	NA	-1;-1
CEBPA	VIM	N	KEAP1,SCP2	715.937	0	0	32368	0	0		0	NA	-1;-1
KEAP1	SCP2	N	HIF1A,PRKAA1	7234.1	0	0	32368	0	0		0	NA	-1;-1
FOXA2	GPX4	N	CDH1,SCP2	538.406	0	0	32368	0	0		0	NA	-1;-1
HIF1A	SCD	N	CDH1,KEAP1	6740	0	0	32368	0	0		0	NA	-1;-1
CDH1	CEBPA	N	KEAP1,SCP2	908.199	0	0	32368	0	0		0	NA	-1;-1
SCD	VEGFA	N	CDH1,KEAP1	5857.32	0	0	32368	0	0		0	NA	-1;-1
GATA3	VIM	N	ISCU	425.839	0	0	32368	0	0		0	NA	-1;-1
HOXB5	VEGFA	N	HIF1A,KEAP1	918.155	0	0	32368	0	0		0	NA	-1;-1
PRKAA2	VIM	N	CDH1,SCP2	805.888	0	0	32368	0	0		0	NA	-1;-1
ATG5	ESRRA	N	HIF1A,KEAP1	6150.38	0	0	32368	0	0		0	NA	-1;-1
NFKB1	VEGFA	N	ISCU,KEAP1	7229.57	0	0	32368	0	0		0	NA	-1;-1
CAV1	ESRRA	N	STAT1,CDH1	916.111	0	0	32368	0	0		0	NA	-1;-1
ATG5	STAT1	N	HIF1A,PRKAA1	5953.25	0	0	32368	0	0		0	NA	-1;-1
KLF9	VEGFA	N	ISCU,KEAP1	5606.78	0	0	32368	0	0		0	NA	-1;-1
CAV1	PRKAA1	N	HIF1A,SCP2	953.345	0	0	32368	0	0		0	NA	-1;-1
GATA3	NFKB1	N	SCP2	315.173	0	0	32368	0	0		0	NA	-1;-1
CAV1	ISCU	N	SCP2,CDH1,GPX4	2172.28	0	0	32368	0	0		0	NA	-1;-1
CAV1	HIF1A	N	SCP2,CDH1,GPX4	2314.68	0	0	32368	0	0		0	NA	-1;-1
CAV1	VEGFA	N	CDH1,SCD	1681.56	0	0	32368	0	0		0	NA	-1;-1
CAV1	FOXA2	N	CDH1,CDH2	1373.17	0	0	32368	0	0		0	NA	-1;-1
ATG5	NFKB1	N	ISCU,PRKAA1	5829.44	0	0	32368	0	0		0	NA	-1;-1
SCD	VIM	N	CDH1,ISCU	1286.95	0	0	32368	0	0		0	NA	-1;-1
CDH1	CDH2	N	VIM	497.165	0	0	32368	0	0		0	NA	-1;-1
FOXA2	KLF9	N	STAT1,SCP2	2074.03	0	0	32368	0	0		0	NA	-1;-1
CEBPA	VEGFA	N	KEAP1,ISCU	1193.62	0	0	32368	0	0		0	NA	-1;-1
HOXB5	STAT1	N	HIF1A,SCP2	541.326	0	0	32368	0	0		0	NA	-1;-1
ATG5	CEBPA	N	KEAP1,ISCU	716.669	0	0	32368	0	0		0	NA	-1;-1
NFKB1	SCP2	N	ISCU,PRKAA1	7417.64	0	0	32368	0	0		0	NA	-1;-1
FOXA2	PRKAA1	N	SCP2,NFKB1	3816.02	0	0	32368	0	0		0	NA	-1;-1
KEAP1	TCF4	N	PRKAA1	317.501	0	0	32368	0	0		0	NA	-1;-1
FOXA2	HOXB5	N	KEAP1,ATG5	447.607	0	0	32368	0	0		0	NA	-1;-1
GPX4	HOXB5	N	HIF1A,SCP2	358.219	0	0	32368	0	0		0	NA	-1;-1
KEAP1	NFKB1	N	ISCU,PRKAA1	5796.29	0	0	32368	0	0		0	NA	-1;-1
ATG5	SCP2	N	HIF1A,PRKAA1	7023.12	0	0	32368	0	0		0	NA	-1;-1
CDH1	PRKAA1	N	HIF1A,STAT1	8213.47	0	0	32368	0	0		0	NA	-1;-1
PRKAA1	VIM	N	CDH1,KEAP1	3799.48	0	0	32368	0	0		0	NA	-1;-1
KEAP1	VEGFA	N	HIF1A,ISCU	6686.58	0	0	32368	0	0		0	NA	-1;-1
FOXA2	KEAP1	N	SCP2,NFKB1	4259.42	0	0	32368	0	0		0	NA	-1;-1
ESRRA	HOXB5	N	HIF1A,ISCU	650.416	0	0	32368	0	0		0	NA	-1;-1
FOXA2	VEGFA	N	SCP2,ESRRA	4526.3	0	0	32368	0	0		0	NA	-1;-1
KLF9	STAT1	N	ISCU,KEAP1	4175.03	0	0	32368	0	0		0	NA	-1;-1
KLF9	NFKB1	N	ISCU,KEAP1	4448.52	0	0	32368	0	0		0	NA	-1;-1
CEBPA	NFKB1	N	STAT1,ISCU	685.544	0	0	32368	0	0		0	NA	-1;-1
PRKAA2	SCD	N	HIF1A,ISCU	1251.96	0	0	32368	0	0		0	NA	-1;-1
TCF4	VEGFA	N	PRKAA1	257.795	0	0	32368	0	0		0	NA	-1;-1
CEBPA	ESRRA	N	KEAP1,ISCU	989.935	0	0	32368	0	0		0	NA	-1;-1
HIF1A	STAT1	N	CDH1,ESRRA	7916.69	0	0	32368	0	0		0	NA	-1;-1
ATG5	CAV1	N	CDH1,SCD	1625.21	0	0	32368	0	0		0	NA	-1;-1
CEBPA	HIF1A	N	KEAP1,ISCU	1056.21	0	0	32368	0	0		0	NA	-1;-1
FOXA2	ISCU	N	SCP2,STAT1	5587.45	0	0	32368	0	0		0	NA	-1;-1
FOXA2	VIM	N	SCP2,CDH1	1648.79	0	0	32368	0	0		0	NA	-1;-1
GPX4	VEGFA	N	ISCU,HIF1A,CDH1	1166.6	0	0	32368	0	0		0	NA	-1;-1
CDH2	KEAP1	N	HIF1A	281.459	0	0	32368	0	0		0	NA	-1;-1
ESRRA	FOXA2	N	SCP2,NFKB1	4835.38	0	0	32368	0	0		0	NA	-1;-1
CAV1	HOXB5	N	HIF1A,VIM	302.007	0	0	32368	0	0		0	NA	-1;-1
CAV1	NFKB1	N	CDH1,SCP2	1603.78	0	0	32368	0	0		0	NA	-1;-1
CAV1	PRKAA2	N	SCP2,ISCU	369.015	0	0	32368	0	0		0	NA	-1;-1
SCD	STAT1	N	CDH1,KEAP1	5445.98	0	0	32368	0	0		0	NA	-1;-1
HIF1A	VIM	N	CDH1,KEAP1	4910.43	0	0	32368	0	0		0	NA	-1;-1
SCP2	VIM	N	CDH1,KEAP1	4946.66	0	0	32368	0	0		0	NA	-1;-1
PRKAA2	SNAI1	N	ATG5	166.624	0	0	32368	0	0		0	NA	-1;-1
CAV1	VIM	N	CDH1,SCP2,GPX4	671.514	0	0	32368	0	0		0	NA	-1;-1
CEBPA	PRKAA1	N	KEAP1,ISCU	1025.63	0	0	32368	0	0		0	NA	-1;-1
HOXB5	NFKB1	N	HIF1A,ISCU	812.599	0	0	32368	0	0		0	NA	-1;-1
ISCU	SNAI1	N	SCP2	201.967	0	0	32368	0	0		0	NA	-1;-1
CAV1	KLF9	N	CDH1,SCP2	823.621	0	0	32368	0	0		0	NA	-1;-1
HOXB5	SNAI1	N	HIF1A	158.578	0	0	32368	0	0		0	NA	-1;-1
CAV1	TCF4	N	SCP2	124.941	0	0	32368	0	0		0	NA	-1;-1
HIF1A	VEGFA	N	CDH1,ISCU	8684.08	0	0	32368	0	0		0	NA	-1;-1
CEBPA	GPX4	N	SCP2,ISCU	320.711	0	0	32368	0	0		0	NA	-1;-1
CEBPA	HOXB5	N	KEAP1,ISCU	345.418	0	0	32368	0	0		0	NA	-1;-1
CDH2	HIF1A	N	GATA3,SCP2	797.41	0	0	32368	0	0		0	NA	-1;-1
CDH1	FOXA2	N	SCP2,STAT1	5939.61	0	0	32368	0	0		0	NA	-1;-1
VEGFA	VIM	N	CDH1,KEAP1	5092.2	0	0	32368	0	0		0	NA	-1;-1
ATG5	VEGFA	N	HIF1A,ISCU	6207.03	0	0	32368	0	0		0	NA	-1;-1
ATG5	ISCU	N	HIF1A,KEAP1	7603.85	0	0	32368	0	0		0	NA	-1;-1
GATA3	STAT1	N	SCP2,FOXA2	382.245	0	0	32368	0	0		0	NA	-1;-1
ATG5	KLF9	N	ISCU,KEAP1	3991.26	0	0	32368	0	0		0	NA	-1;-1
CDH2	ESRRA	N	ISCU	239.398	0	0	32368	0	0		0	NA	-1;-1
CEBPA	PRKAA2	N	KEAP1,ISCU	338.602	0	0	32368	0	0		0	NA	-1;-1
CDH1	SNAI1	N	SCP2,KEAP1	217.046	0	0	32368	0	0		0	NA	-1;-1
ISCU	TCF4	N	SCP2,PRKAA1	526.392	0	0	32368	0	0		0	NA	-1;-1
GPX4	SNAI1	N	HIF1A	127.014	0	0	32368	0	0		0	NA	-1;-1
ATG5	TCF4	N	SCP2,PRKAA1	349.205	0	0	32368	0	0		0	NA	-1;-1
HIF1A	SCP2	N	ISCU,STAT1	9332.37	0	0	32368	0	0		0	NA	-1;-1
SCD	TCF4	N	ISCU	180.041	0	0	32368	0	0		0	NA	-1;-1
CDH1	TCF4	N	ISCU	216.871	0	0	32368	0	0		0	NA	-1;-1
GATA3	PRKAA1	N	KLF9,HIF1A	620.504	0	0	32368	0	0		0	NA	-1;-1
HIF1A	TCF4	N	SCP2,PRKAA1	381.256	0	0	32368	0	0		0	NA	-1;-1
ESRRA	SNAI1	N	ATG5,SCP2	331.329	0	0	32368	0	0		0	NA	-1;-1
CDH2	VEGFA	N	CDH1	298.042	0	0	32368	0	0		0	NA	-1;-1
CEBPA	SCP2	N	ISCU,FOXA2	948.38	0	0	32368	0	0		0	NA	-1;-1
ATG5	GATA3	N	HIF1A,SCP2	514.473	0	0	32368	0	0		0	NA	-1;-1
TCF4	VIM	N	ISCU	183.556	0	0	32368	0	0		0	NA	-1;-1
GATA3	SNAI1	N	SCP2	72.0379	0	0	32368	0	0		0	NA	-1;-1
HIF1A	SNAI1	N	ATG5,VEGFA	458.607	0	0	32368	0	0		0	NA	-1;-1
ESRRA	KLF9	N	ISCU,KEAP1	4787.64	0	0	32368	0	0		0	NA	-1;-1
CEBPA	KLF9	N	KEAP1,ISCU	522.581	0	0	32368	0	0		0	NA	-1;-1
CDH1	TWIST1	N	VIM	71.2949	0	0	32368	0	0		0	NA	-1;-1
KLF9	PRKAA1	N	ISCU,KEAP1	4071.01	0	0	32368	0	0		0	NA	-1;-1
GATA3	SCD	N	HIF1A	188.413	0	0	32368	0	0		0	NA	-1;-1
CDH2	NFKB1	N	ISCU	205.551	0	0	32368	0	0		0	NA	-1;-1
KLF9	SCP2	N	ISCU,PRKAA1	5305.32	0	0	32368	0	0		0	NA	-1;-1
FOXA2	TCF4	N	ATG5,SCP2	152.448	0	0	32368	0	0		0	NA	-1;-1
SNAI1	STAT1	N	ATG5,SCP2	371.532	0	0	32368	0	0		0	NA	-1;-1
NFKB1	SNAI1	N	SCP2,HIF1A	265.122	0	0	32368	0	0		0	NA	-1;-1
NFKB1	TCF4	N	PRKAA1,SCP2	269.016	0	0	32368	0	0		0	NA	-1;-1
KEAP1	STAT1	N	HIF1A,ESRRA	6919.04	0	0	32368	0	0		0	NA	-1;-1
ESRRA	NFKB1	N	ISCU,PRKAA1	7029.58	0	0	32368	0	0		0	NA	-1;-1
FOXA2	STAT1	N	SCP2,NFKB1	5075.48	0	0	32368	0	0		0	NA	-1;-1
CEBPA	GATA3	N	SCP2,KLF9	131.796	0	0	32368	0	0		0	NA	-1;-1
TWIST1	ZEB1	N	VIM	55.1601	0	0	32368	0	0		0	NA	-1;-1
ESRRA	ZEB1	N	PRKAA1	70.337	0	0	32368	0	0		0	NA	-1;-1
STAT1	TCF4	N	ATG5,SCP2	178.991	0	0	32368	0	0		0	NA	-1;-1
SCD	SNAI1	N	SCP2,HIF1A	311.849	0	0	32368	0	0		0	NA	-1;-1
GPX4	VIM	N	CDH1,HIF1A,CDH2,HOXB5	816.431	0	0	32368	0	0		0	NA	-1;-1
HIF1A	ZEB1	N	PRKAA1	75.7812	0	0	32368	0	0		0	NA	-1;-1
CDH2	STAT1	N	FOXA2,KLF9	154.109	0	0	32368	0	0		0	NA	-1;-1
GPX4	TCF4	N	GATA3,PRKAA2	246.385	0	0	32368	0	0		0	NA	-1;-1
ATG5	PRKAA1	N	HIF1A,KEAP1	6093.64	0	0	32368	0	0		0	NA	-1;-1
SCP2	ZEB1	N	STAT1	74.2635	0	0	32368	0	0		0	NA	-1;-1
FOXA2	ZEB1	N	STAT1	82.5267	0	0	32368	0	0		0	NA	-1;-1
CDH2	PRKAA1	N	PRKAA2,HIF1A	463.74	0	0	32368	0	0		0	NA	-1;-1
HOXB5	TCF4	N	CDH2,HIF1A	174.155	0	0	32368	0	0		0	NA	-1;-1
NFKB1	ZEB1	N	PRKAA1	80.3714	0	0	32368	0	0		0	NA	-1;-1
CAV1	SNAI1	N	SCP2,CDH1	191.062	0	0	32368	0	0		0	NA	-1;-1
CAV1	CEBPA	N	HIF1A,SCP2	270.241	0	0	32368	0	0		0	NA	-1;-1
KEAP1	TWIST1	N	HOXB5,STAT1	94.7809	0	0	32368	0	0		0	NA	-1;-1
KLF9	SNAI1	N	SCP2,CDH1	230.151	0	0	32368	0	0		0	NA	-1;-1
ATG5	TWIST1	N	KEAP1	56.8165	0	0	32368	0	0		0	NA	-1;-1
ESRRA	KEAP1	N	HIF1A,PRKAA1	7511.11	0	0	32368	0	0		0	NA	-1;-1
CDH2	SNAI1	N	GATA3	40.5011	0	0	32368	0	0		0	NA	-1;-1
GATA3	HIF1A	N	SCP2,GPX4,HOXB5	1558.74	0	0	32368	0	0		0	NA	-1;-1
SCD	ZEB1	N	STAT1	71.6591	0	0	32368	0	0		0	NA	-1;-1
PRKAA1	SNAI1	N	ATG5,SCP2	317.459	0	0	32368	0	0		0	NA	-1;-1
GATA3	KEAP1	N	ATG5,SCP2	332.641	0	0	32368	0	0		0	NA	-1;-1
GPX4	ZEB1	N	PRKAA1	53.4785	0	0	32368	0	0		0	NA	-1;-1
HOXB5	SCP2	N	HIF1A,KEAP1	744.205	0	0	32368	0	0		0	NA	-1;-1
SNAI1	VIM	N	CDH1,SCP2	133.135	0	0	32368	0	0		0	NA	-1;-1
FOXA2	SNAI1	N	ATG5,SCP2	355.228	0	0	32368	0	0		0	NA	-1;-1
CAV1	STAT1	N	SCP2,ISCU,GPX4	2006.46	0	0	32368	0	0		0	NA	-1;-1
SCP2	TWIST1	N	KEAP1	49.5765	0	0	32368	0	0		0	NA	-1;-1
PRKAA2	ZEB1	N	ISCU	55.7128	0	0	32368	0	0		0	NA	-1;-1
PRKAA1	TWIST1	N	KEAP1	47.0092	0	0	32368	0	0		0	NA	-1;-1
CEBPA	SNAI1	N	KEAP1,STAT1	152.792	0	0	32368	0	0		0	NA	-1;-1
VEGFA	ZEB1	N	ISCU	49.91	0	0	32368	0	0		0	NA	-1;-1
CDH2	SCD	N	SCP2	105.743	0	0	32368	0	0		0	NA	-1;-1
CEBPA	TCF4	N	KEAP1	52.9673	0	0	32368	0	0		0	NA	-1;-1
NFKB1	TWIST1	N	STAT1	34.8317	0	0	32368	0	0		0	NA	-1;-1
ESRRA	TCF4	N	PRKAA1,HIF1A	248.32	0	0	32368	0	0		0	NA	-1;-1
KLF9	ZEB1	N	ISCU	61.6348	0	0	32368	0	0		0	NA	-1;-1
PRKAA1	ZEB1	N	VIM,KEAP1	140.876	0	0	32368	0	0		0	NA	-1;-1
ISCU	TWIST1	N	STAT1	41.9821	0	0	32368	0	0		0	NA	-1;-1
SCP2	TCF4	N	GATA3,CDH2,PRKAA1	495.01	0	0	32368	0	0		0	NA	-1;-1
SNAI1	ZEB1	N	ATG5	40.1158	0	0	32368	0	0		0	NA	-1;-1
SCD	TWIST1	N	STAT1	30.1324	0	0	32368	0	0		0	NA	-1;-1
HIF1A	TWIST1	N	STAT1	29.9766	0	0	32368	0	0		0	NA	-1;-1
ATG5	ZEB1	N	VIM,KEAP1	129.1	0	0	32368	0	0		0	NA	-1;-1
FOXA2	TWIST1	N	SCP2	22.161	0	0	32368	0	0		0	NA	-1;-1
ESRRA	GATA3	N	HIF1A,SCP2	433.502	0	0	32368	0	0		0	NA	-1;-1
KEAP1	SNAI1	N	ATG5,SCP2	390.569	0	0	32368	0	0		0	NA	-1;-1
SNAI1	TCF4	N	SCP2	33.5691	0	0	32368	0	0		0	NA	-1;-1
PRKAA2	TCF4	N	SCP2,GATA3,CDH2	331.986	0	0	32368	0	0		0	NA	-1;-1
TWIST1	VEGFA	N	ISCU	17.7452	0	0	32368	0	0		0	NA	-1;-1
KLF9	TWIST1	N	ISCU	31.7136	0	0	32368	0	0		0	NA	-1;-1
ATG5	CDH2	N	KLF9,SCP2	326.738	0	0	32368	0	0		0	NA	-1;-1
ISCU	ZEB1	N	PRKAA1,STAT1	86.8225	0	0	32368	0	0		0	NA	-1;-1
GPX4	TWIST1	N	ISCU	23.1345	0	0	32368	0	0		0	NA	-1;-1
