# Supplementary material for: Single-Cell RNA-Seq Reveals the Promoting Role of Ferroptosis Tendency During Lung Adenocarcinoma EMT Progression
Source: Front Cell Dev Biol. 2022 Jan 20;9:822315. doi: 10.3389/fcell.2021.822315 (PMC8810644; doi:10.3389/fcell.2021.822315)
Supplement: Supplementary file 2 [file Table3.XLSX]

## Sheet: Table S3
Table S3 DEGs between double-high group and others
	p_val	avg_log2FC	pct.1	pct.2	p_val_adj
AREG	0	0.387442	0.634	0.328	0
AURKAIP1	0	0.25005	0.963	0.678	0
BASP1	0	0.303224	0.444	0.167	0
C1orf122	0	0.258723	0.871	0.489	0
CAMK2N1	0	0.255483	0.433	0.149	0
CDA	0	0.26722	0.309	0.107	0
CEACAM5	0	0.386894	0.442	0.173	0
COL1A1	0	0.596842	0.527	0.246	0
EGFR	0	0.373235	0.687	0.295	0
EGR1	0	0.285153	0.798	0.438	0
EREG	0	0.307438	0.388	0.152	0
FN1	0	0.258911	0.418	0.187	0
FOSB	0	0.304856	0.881	0.542	0
GADD45A	0	0.270086	0.572	0.236	0
HIST1H4C	0	0.383386	0.605	0.241	0
IER3	0	0.290136	0.847	0.493	0
ISG15	0	0.472819	0.795	0.43	0
ITGA3	0	0.259662	0.742	0.363	0
ITGB4	0	0.30077	0.592	0.216	0
MZT2B	0	0.375555	0.967	0.695	0
NENF	0	0.250653	0.932	0.606	0
NGFRAP1	0	0.264826	0.763	0.44	0
PCSK1N	0	0.359853	0.649	0.387	0
PLP2	0	0.25176	0.9	0.587	0
PPP1R14B	0	0.342138	0.871	0.546	0
PRSS23	0	0.289961	0.538	0.197	0
S100A16	0	0.438643	0.895	0.614	0
S100A2	0	0.595613	0.532	0.235	0
S100A4	0	0.727302	0.763	0.365	0
SIVA1	0	0.252489	0.922	0.568	0
SLC25A5	0	0.30036	0.97	0.718	0
SLIRP	0	0.265085	0.881	0.513	0
SOD3	0	0.300911	0.438	0.185	0
UBE2S	0	0.34866	0.599	0.246	0
WARS	0	0.310637	0.468	0.159	0
FAM177A1	4.59e-300	0.436391	0.891	0.569	1.35e-295
NUPR2	3.57e-278	0.475841	0.236	0.088	1.05e-273
KRT10	9.45e-278	0.266152	0.969	0.702	2.79e-273
KRT6A	3.14e-260	0.474395	0.198	0.067	9.28e-256
CEACAM6	4.6e-254	0.409754	0.88	0.618	1.36e-249
CST6	5.42e-254	0.628852	0.486	0.269	1.6e-249
SOX4	7.81e-250	0.341346	0.895	0.634	2.3e-245
HLA-C	7.13e-248	0.317088	0.95	0.752	2.1e-243
CCT6A	3.32e-246	0.319183	0.849	0.53	9.8e-242
CHI3L1	3.85e-240	0.286345	0.325	0.149	1.14e-235
SERPINA1	1.86e-232	0.294525	0.567	0.336	5.49e-228
TCN1	4.17e-220	0.322775	0.247	0.107	1.23e-215
S100A14	1.44e-218	0.274266	0.849	0.589	4.25e-214
IGF2	5.02e-217	0.375665	0.173	0.06	1.48e-212
MT-CO2	4.52e-213	0.37755	0.999	0.942	1.34e-208
VIM	1.74e-211	0.388536	0.773	0.507	5.13e-207
KRT18	2.04e-201	0.305785	0.979	0.878	6.03e-197
LGALS3	1.52e-195	0.395278	0.97	0.792	4.47e-191
NFKBIA	4.32e-191	0.53176	0.938	0.678	1.27e-186
RPS29	5.47e-187	0.291733	0.999	0.936	1.61e-182
HLA-A	7.79e-184	0.277807	0.946	0.768	2.3e-179
SSR4	5.46e-181	0.27183	0.993	0.854	1.61e-176
CST3	2.22e-172	0.269353	0.984	0.785	6.55e-168
AQP5	5.79e-170	0.437891	0.299	0.158	1.71e-165
HILPDA	5.1e-162	-0.25405	0.415	0.222	1.5e-157
NDUFB9	3.24e-157	0.288255	0.957	0.7	9.55e-153
HBB	1.21e-152	-1.20107	0.172	0.07	3.58e-148
XIST	4.26e-152	-0.38589	0.209	0.094	1.26e-147
BRI3	6.4e-152	0.279234	0.961	0.703	1.89e-147
HLA-B	1.04e-150	0.28375	0.959	0.789	3.08e-146
MALAT1	6.63e-146	-0.97829	0.999	0.946	1.96e-141
ASS1	1.02e-142	-0.414432	0.55	0.312	3e-138
CALM1	1.61e-132	0.278133	0.976	0.754	4.74e-128
SEC61G	6.04e-130	0.379365	0.981	0.791	1.78e-125
HOXB-AS3	1.25e-129	0.385811	0.163	0.074	3.68e-125
S100A6	1.57e-120	0.343215	0.993	0.963	4.63e-116
HIST1H1C	2.57e-120	-0.30042	0.649	0.4	7.59e-116
CAPS	5.48e-117	-0.349848	0.475	0.278	1.62e-112
HBA2	9.07e-108	-0.347199	0.105	0.04	2.68e-103
C12orf75	4.34e-106	-0.257632	0.31	0.177	1.28e-101
KRT19	9.78e-99	0.310871	0.97	0.857	2.89e-94
SELENBP1	5.36e-97	-0.282034	0.521	0.312	1.58e-92
LIMCH1	3.49e-92	-0.2885	0.677	0.406	1.03e-87
MUC5B	8.67e-90	0.402336	0.371	0.249	2.56e-85
WSB1	1.14e-89	-0.305223	0.929	0.637	3.35e-85
RBM17	7.56e-84	-0.27675	0.696	0.419	2.23e-79
SCGB3A1	8.33e-79	0.376562	0.327	0.217	2.46e-74
CHCHD2	1.22e-77	0.464503	0.997	0.899	3.59e-73
HNRNPH1	1.72e-77	-0.271788	0.801	0.497	5.07e-73
HP	3.16e-76	0.634139	0.117	0.058	9.32e-72
RNASE1	4.68e-74	-0.363587	0.741	0.497	1.38e-69
SLC25A37	3.81e-71	-0.362514	0.74	0.466	1.13e-66
C1orf56	1.54e-68	-0.321195	0.39	0.236	4.54e-64
LPCAT1	2.16e-65	-0.260614	0.84	0.571	6.37e-61
POLR2J3	6.56e-65	-0.301407	0.696	0.435	1.94e-60
C15orf48	8.48e-64	-0.532803	0.607	0.403	2.5e-59
GDI2	1.81e-63	-0.269098	0.822	0.517	5.35e-59
KLF6	2.94e-60	-0.261497	0.899	0.632	8.69e-56
NUPR1	2.53e-58	-0.261389	0.539	0.364	7.47e-54
HMGB3	1.51e-57	-0.677257	0.716	0.456	4.44e-53
ARGLU1	2.94e-56	-0.303796	0.75	0.468	8.68e-52
TFF3	7.77e-56	0.305583	0.297	0.199	2.29e-51
MMP7	9.92e-56	-0.254872	0.496	0.339	2.93e-51
GOLT1A	1.1e-55	-0.257853	0.411	0.259	3.24e-51
PLCG2	1.4e-54	-0.834842	0.191	0.113	4.14e-50
HSPA6	2.29e-54	-0.378791	0.28	0.183	6.76e-50
DEFB1	6.28e-53	-0.700388	0.143	0.204	1.85e-48
UGDH	1.57e-52	-0.251029	0.641	0.407	4.64e-48
NQO1	4.11e-50	-0.300372	0.757	0.514	1.21e-45
VSTM2L	1.73e-48	-0.295294	0.533	0.353	5.11e-44
AKR1C2	5.98e-48	-0.734485	0.139	0.196	1.76e-43
BNIP3L	1.87e-47	-0.251942	0.778	0.5	5.51e-43
PCM1	6.49e-46	-0.265669	0.523	0.339	1.91e-41
NET1	7e-46	-0.404015	0.675	0.426	2.06e-41
HPGD	8.15e-44	-0.654627	0.605	0.413	2.41e-39
TPPP3	1.21e-36	-0.344381	0.231	0.157	3.56e-32
IGLC3	2.58e-35	-0.67332	0.166	0.107	7.61e-31
IGFBP5	6e-35	-1.03273	0.111	0.154	1.77e-30
FGB	2e-34	-0.426438	0.106	0.153	5.91e-30
N4BP2L2	5.24e-34	-0.348618	0.738	0.475	1.55e-29
IGHG4	5.33e-34	-0.397647	0.24	0.165	1.57e-29
IGHG3	1.5e-29	-0.543462	0.231	0.161	4.43e-25
ATP5C1	7.63e-27	-0.392019	0.861	0.58	2.25e-22
TIMP3	3.56e-26	-0.264381	0.311	0.225	1.05e-21
HSPB1	6.12e-25	-0.310342	0.989	0.917	1.81e-20
SCP2	3.07e-24	-0.299818	0.867	0.58	9.07e-20
MTUS1	5.06e-23	-0.266479	0.632	0.433	1.49e-18
IFITM2	6.74e-21	-0.273574	0.746	0.526	1.99e-16
CLU	4.18e-20	-0.474504	0.406	0.296	1.23e-15
IGFBP3	6.47e-16	-0.635605	0.378	0.371	1.91e-11
SARAF	2.62e-15	-0.286402	0.888	0.609	7.73e-11
NDRG1	5.55e-12	-0.540733	0.723	0.532	1.64e-07
ZFAS1	1.59e-11	-0.317739	0.985	0.81	4.68e-07
SCGB3A2	8.4e-09	-0.479745	0.353	0.294	0.000247814
HSPA1A	5.26e-08	-0.609448	0.832	0.607	0.00155344
DUSP4	6.24e-08	-0.304514	0.312	0.242	0.00184262
IGKC	1.08e-07	-0.747814	0.413	0.335	0.00317754
EIF3E	1.64e-07	-0.279012	0.969	0.78	0.00484438
SLPI	7.77e-06	-0.494863	0.776	0.663	0.229459
C8orf4	0.000227635	-0.262273	0.65	0.579	1
AKR1C3	0.000525765	-0.366017	0.279	0.229	1
PIP	0.00458086	-0.378808	0.109	0.113	1
SAA1	0.0111508	-0.404526	0.21	0.185	1
AGR2	0.021622	-0.392157	0.897	0.743	1
S100A9	0.0219277	-0.562303	0.685	0.572	1
SFTPC	0.105169	-0.691144	0.176	0.172	1
ASAH1	0.119041	-0.344563	0.835	0.604	1
TMEM176B	0.2091	-0.575184	0.346	0.289	1
PPIB	0.298698	-0.255089	0.961	0.745	1
CP	0.364591	-0.395337	0.443	0.382	1
TMEM176A	0.719621	-0.563498	0.34	0.291	1
