# Supplementary material for: Single-Cell RNA-Seq Reveals the Promoting Role of Ferroptosis Tendency During Lung Adenocarcinoma EMT Progression
Source: Front Cell Dev Biol. 2022 Jan 20;9:822315. doi: 10.3389/fcell.2021.822315 (PMC8810644; doi:10.3389/fcell.2021.822315)
Supplement: Supplementary file 6 [file Table6.XLSX]

## Sheet: Table S6
	nCount_RNA	nFeature_RNA	Sample	Sample_Origin	Cell_type	Cell_type.refined	Cell_subtype
AAACCTGAGAAACGCC_NS_13	1382	611	NS_13	mBrain	Epithelial cells	Epithelial cells	Malignant cells
AAACCTGAGACGCTTT_LUNG_T18	5309	915	LUNG_T18	tLung	Epithelial cells	Epithelial cells	tS2
AAACCTGAGACGCTTT_NS_04	103239	8779	NS_04	mBrain	Epithelial cells	Epithelial cells	Malignant cells
AAACCTGAGACTGTAA_LUNG_T34	38391	5957	LUNG_T34	tLung	Epithelial cells	Epithelial cells	tS2
AAACCTGAGATGTCGG_LUNG_T31	3037	1190	LUNG_T31	tLung	Epithelial cells	Epithelial cells	tS1
AAACCTGAGATGTGTA_NS_17	46435	6088	NS_17	mBrain	Epithelial cells	Epithelial cells	Malignant cells
AAACCTGAGCCAGGAT_EBUS_28	4366	1760	EBUS_28	tL/B	Epithelial cells	Epithelial cells	Malignant cells
AAACCTGAGCGGATCA_NS_17	12259	3423	NS_17	mBrain	Epithelial cells	Epithelial cells	Malignant cells
AAACCTGAGCGTTCCG_NS_16	42282	6129	NS_16	mBrain	Epithelial cells	Epithelial cells	Malignant cells
AAACCTGAGCTAAACA_LUNG_T34	11360	2576	LUNG_T34	tLung	Epithelial cells	Epithelial cells	tS1
AAACCTGAGCTACCTA_LUNG_T34	5317	1534	LUNG_T34	tLung	Epithelial cells	Epithelial cells	tS2
AAACCTGAGCTAGGCA_EBUS_28	14811	3474	EBUS_28	tL/B	Epithelial cells	Epithelial cells	Malignant cells
AAACCTGAGGGCTTGA_NS_07	2172	494	NS_07	mBrain	Epithelial cells	Epithelial cells	Malignant cells
AAACCTGAGTGCGATG_EBUS_10	24466	3838	EBUS_10	mLN	Epithelial cells	Epithelial cells	Malignant cells
AAACCTGAGTGCGATG_NS_17	2815	1410	NS_17	mBrain	Epithelial cells	Epithelial cells	Malignant cells
AAACCTGCAAACTGTC_EBUS_28	25614	4989	EBUS_28	tL/B	Epithelial cells	Epithelial cells	Malignant cells
AAACCTGCAAAGTGCG_NS_04	19423	4137	NS_04	mBrain	Epithelial cells	Epithelial cells	Malignant cells
AAACCTGCAACTGCGC_LUNG_T28	3861	1277	LUNG_T28	tLung	Epithelial cells	Epithelial cells	NA
AAACCTGCAACTGCGC_LUNG_T31	4450	1771	LUNG_T31	tLung	Epithelial cells	Epithelial cells	tS2
AAACCTGCAAGCTGAG_LUNG_T34	10070	2540	LUNG_T34	tLung	Epithelial cells	Epithelial cells	tS1
AAACCTGCACATGGGA_NS_07	2367	968	NS_07	mBrain	Epithelial cells	Epithelial cells	Malignant cells
AAACCTGCACCAGATT_NS_17	1192	766	NS_17	mBrain	Epithelial cells	Epithelial cells	Malignant cells
AAACCTGCAGACAAGC_NS_19	20266	4893	NS_19	mBrain	Epithelial cells	Epithelial cells	Malignant cells
AAACCTGCAGCTTCGG_EBUS_51	1642	715	EBUS_51	mLN	Epithelial cells	Epithelial cells	Malignant cells
AAACCTGCAGGACGTA_LUNG_T31	21517	4778	LUNG_T31	tLung	Epithelial cells	Epithelial cells	tS2
AAACCTGCAGTATCTG_NS_07	6162	2172	NS_07	mBrain	Epithelial cells	Epithelial cells	Malignant cells
AAACCTGCAGTGGGAT_EBUS_51	8659	2344	EBUS_51	mLN	Epithelial cells	Epithelial cells	Malignant cells
AAACCTGCATCAGTAC_NS_07	11200	2902	NS_07	mBrain	Epithelial cells	Epithelial cells	Malignant cells
AAACCTGCATCGATTG_BRONCHO_58	1372	337	BRONCHO_58	tL/B	Epithelial cells	Epithelial cells	Malignant cells
AAACCTGCATCTCCCA_LUNG_T19	23249	4908	LUNG_T19	tLung	Epithelial cells	Epithelial cells	tS2
AAACCTGCATGCCTAA_LUNG_T20	13136	3835	LUNG_T20	tLung	Epithelial cells	Epithelial cells	tS2
AAACCTGCATGGAATA_EBUS_28	1168	576	EBUS_28	tL/B	Epithelial cells	Epithelial cells	Malignant cells
AAACCTGCATGGTCTA_LUNG_T30	6849	2310	LUNG_T30	tLung	Epithelial cells	Epithelial cells	tS1
AAACCTGCATTAGCCA_EBUS_28	3736	1586	EBUS_28	tL/B	Epithelial cells	Epithelial cells	Malignant cells
AAACCTGGTAAATACG_LUNG_T20	1083	650	LUNG_T20	tLung	Epithelial cells	Epithelial cells	tS1
AAACCTGGTACTTGAC_NS_07	10371	3307	NS_07	mBrain	Epithelial cells	Epithelial cells	Malignant cells
AAACCTGGTAGCGATG_EBUS_13	1289	425	EBUS_13	mLN	Epithelial cells	Epithelial cells	Malignant cells
AAACCTGGTAGCGATG_NS_19	4751	1747	NS_19	mBrain	Epithelial cells	Epithelial cells	Malignant cells
AAACCTGGTAGCTTGT_NS_19	6229	2123	NS_19	mBrain	Epithelial cells	Epithelial cells	Malignant cells
AAACCTGGTATAAACG_LUNG_T31	1665	898	LUNG_T31	tLung	Epithelial cells	Epithelial cells	tS2
AAACCTGGTCACCCAG_LUNG_T34	15366	3624	LUNG_T34	tLung	Epithelial cells	Epithelial cells	tS1
AAACCTGGTCAGTGGA_LUNG_T31	1405	638	LUNG_T31	tLung	Epithelial cells	Epithelial cells	NA
AAACCTGGTCGTGGCT_EBUS_28	12406	3426	EBUS_28	tL/B	Epithelial cells	Epithelial cells	Malignant cells
AAACCTGGTCTAGCCG_LUNG_T19	15481	3436	LUNG_T19	tLung	Epithelial cells	Epithelial cells	tS1
AAACCTGGTCTAGCGC_NS_12	17777	3519	NS_12	mBrain	Epithelial cells	Epithelial cells	Malignant cells
AAACCTGGTCTGGAGA_EBUS_28	26872	4585	EBUS_28	tL/B	Epithelial cells	Epithelial cells	Malignant cells
AAACCTGGTCTTCTCG_NS_12	1179	553	NS_12	mBrain	Epithelial cells	Epithelial cells	Malignant cells
AAACCTGGTGACTACT_NS_12	47858	6664	NS_12	mBrain	Epithelial cells	Epithelial cells	Malignant cells
AAACCTGGTGGAAAGA_LUNG_T34	6936	1940	LUNG_T34	tLung	Epithelial cells	Epithelial cells	tS2
AAACCTGGTGTGCGTC_NS_07	5398	1937	NS_07	mBrain	Epithelial cells	Epithelial cells	Malignant cells
AAACCTGGTTACCGAT_NS_12	1113	679	NS_12	mBrain	Epithelial cells	Epithelial cells	Malignant cells
AAACCTGGTTCTCATT_EBUS_28	27721	4856	EBUS_28	tL/B	Epithelial cells	Epithelial cells	Malignant cells
AAACCTGTCAAACAAG_NS_03	26239	4427	NS_03	mBrain	Epithelial cells	Epithelial cells	Malignant cells
AAACCTGTCAACACCA_LUNG_T34	1661	730	LUNG_T34	tLung	Epithelial cells	Epithelial cells	tS1
AAACCTGTCACATAGC_EBUS_51	30464	5373	EBUS_51	mLN	Epithelial cells	Epithelial cells	Malignant cells
AAACCTGTCACCATAG_NS_03	6407	2077	NS_03	mBrain	Epithelial cells	Epithelial cells	Malignant cells
AAACCTGTCAGCACAT_NS_12	1040	634	NS_12	mBrain	Epithelial cells	Epithelial cells	Malignant cells
AAACCTGTCAGCTGGC_NS_12	1929	695	NS_12	mBrain	Epithelial cells	Epithelial cells	Malignant cells
AAACCTGTCCCACTTG_NS_03	15026	4152	NS_03	mBrain	Epithelial cells	Epithelial cells	Malignant cells
AAACCTGTCCGTTGTC_EBUS_28	7994	2329	EBUS_28	tL/B	Epithelial cells	Epithelial cells	Malignant cells
AAACCTGTCGAGAACG_NS_13	35130	6068	NS_13	mBrain	Epithelial cells	Epithelial cells	Malignant cells
AAACCTGTCGGATGTT_NS_07	4769	1865	NS_07	mBrain	Epithelial cells	Epithelial cells	Malignant cells
AAACCTGTCGTCACGG_EBUS_28	19637	4158	EBUS_28	tL/B	Epithelial cells	Epithelial cells	Malignant cells
AAACCTGTCTACGAGT_EBUS_51	29291	4881	EBUS_51	mLN	Epithelial cells	Epithelial cells	Malignant cells
AAACCTGTCTAGAGTC_LUNG_T19	6060	1940	LUNG_T19	tLung	Epithelial cells	Epithelial cells	NA
AAACCTGTCTAGAGTC_NS_16	1806	740	NS_16	mBrain	Epithelial cells	Epithelial cells	Malignant cells
AAACCTGTCTATCGCC_LUNG_T09	11317	2678	LUNG_T09	tLung	Epithelial cells	Epithelial cells	NA
AAACCTGTCTATCGCC_NS_12	9081	2608	NS_12	mBrain	Epithelial cells	Epithelial cells	Malignant cells
AAACCTGTCTCTGTCG_NS_07	26870	4324	NS_07	mBrain	Epithelial cells	Epithelial cells	Malignant cells
AAACCTGTCTGATTCT_LUNG_T34	6714	2205	LUNG_T34	tLung	Epithelial cells	Epithelial cells	tS1
AAACCTGTCTTGTACT_LUNG_T34	7551	2502	LUNG_T34	tLung	Epithelial cells	Epithelial cells	tS2
AAACCTGTCTTGTCAT_LUNG_T34	31004	4404	LUNG_T34	tLung	Epithelial cells	Epithelial cells	tS2
AAACGGGAGAAGCCCA_NS_07	10686	3163	NS_07	mBrain	Epithelial cells	Epithelial cells	Malignant cells
AAACGGGAGAATTGTG_LUNG_T18	1549	621	LUNG_T18	tLung	Epithelial cells	Epithelial cells	tS1
AAACGGGAGACACGAC_EBUS_28	13017	3550	EBUS_28	tL/B	Epithelial cells	Epithelial cells	Malignant cells
AAACGGGAGAGACTAT_LUNG_T34	9122	2737	LUNG_T34	tLung	Epithelial cells	Epithelial cells	tS1
AAACGGGAGATCCGAG_NS_12	17371	3587	NS_12	mBrain	Epithelial cells	Epithelial cells	Malignant cells
AAACGGGAGATGTGTA_NS_03	26437	4529	NS_03	mBrain	Epithelial cells	Epithelial cells	Malignant cells
AAACGGGAGCAGACTG_LUNG_T19	21824	3803	LUNG_T19	tLung	Epithelial cells	Epithelial cells	NA
AAACGGGAGCCGATTT_NS_19	85870	8186	NS_19	mBrain	Epithelial cells	Epithelial cells	Malignant cells
AAACGGGAGGCAATTA_NS_04	20819	4444	NS_04	mBrain	Epithelial cells	Epithelial cells	Malignant cells
AAACGGGAGGCGACAT_EBUS_51	6996	2462	EBUS_51	mLN	Epithelial cells	Epithelial cells	Malignant cells
AAACGGGAGGCGCTCT_NS_12	78220	7689	NS_12	mBrain	Epithelial cells	Epithelial cells	Malignant cells
AAACGGGAGGCTATCT_LUNG_T30	6477	2388	LUNG_T30	tLung	Epithelial cells	Epithelial cells	tS1
AAACGGGAGGCTCATT_EBUS_06	7170	2558	EBUS_06	tL/B	Epithelial cells	Epithelial cells	Malignant cells
AAACGGGAGGGCATGT_LUNG_T34	10652	2790	LUNG_T34	tLung	Epithelial cells	Epithelial cells	tS1
AAACGGGAGGGTGTGT_NS_12	8545	2436	NS_12	mBrain	Epithelial cells	Epithelial cells	Malignant cells
AAACGGGAGTAGGTGC_NS_03	31730	5247	NS_03	mBrain	Epithelial cells	Epithelial cells	Malignant cells
AAACGGGAGTGTCTCA_NS_04	2670	1273	NS_04	mBrain	Epithelial cells	Epithelial cells	Malignant cells
AAACGGGAGTTAAGTG_LUNG_T28	30643	5285	LUNG_T28	tLung	Epithelial cells	Epithelial cells	tS2
AAACGGGCAAGACGTG_NS_13	1538	755	NS_13	mBrain	Epithelial cells	Epithelial cells	Malignant cells
AAACGGGCAATGTAAG_NS_12	3962	1232	NS_12	mBrain	Epithelial cells	Epithelial cells	Malignant cells
AAACGGGCACAGACTT_NS_07	23682	4510	NS_07	mBrain	Epithelial cells	Epithelial cells	Malignant cells
AAACGGGCACCAGGTC_NS_03	19418	3507	NS_03	mBrain	Epithelial cells	Epithelial cells	Malignant cells
AAACGGGCACTAGTAC_BRONCHO_58	18201	3423	BRONCHO_58	tL/B	Epithelial cells	Epithelial cells	Malignant cells
AAACGGGCACTAGTAC_EBUS_28	54481	6372	EBUS_28	tL/B	Epithelial cells	Epithelial cells	Malignant cells
AAACGGGCAGCATGAG_EBUS_28	1472	772	EBUS_28	tL/B	Epithelial cells	Epithelial cells	Malignant cells
AAACGGGCAGCCAGAA_NS_17	20351	3708	NS_17	mBrain	Epithelial cells	Epithelial cells	Malignant cells
AAACGGGCAGCCTATA_NS_07	12869	3474	NS_07	mBrain	Epithelial cells	Epithelial cells	Malignant cells
AAACGGGCAGCTCCGA_NS_07	4376	1573	NS_07	mBrain	Epithelial cells	Epithelial cells	Malignant cells
AAACGGGCAGTAACGG_LUNG_T18	1090	474	LUNG_T18	tLung	Epithelial cells	Epithelial cells	NA
AAACGGGCATAGAAAC_LUNG_T34	8817	2316	LUNG_T34	tLung	Epithelial cells	Epithelial cells	tS1
AAACGGGCATCGATTG_NS_12	13483	3897	NS_12	mBrain	Epithelial cells	Epithelial cells	Malignant cells
AAACGGGCATCGTCGG_BRONCHO_58	35952	5284	BRONCHO_58	tL/B	Epithelial cells	Epithelial cells	Malignant cells
AAACGGGCATGAAGTA_EBUS_15	1986	916	EBUS_15	mLN	Epithelial cells	Epithelial cells	Malignant cells
AAACGGGCATGTCTCC_EBUS_28	4812	1630	EBUS_28	tL/B	Epithelial cells	Epithelial cells	Malignant cells
AAACGGGCATTATCTC_NS_07	6778	2226	NS_07	mBrain	Epithelial cells	Epithelial cells	Malignant cells
AAACGGGCATTCGACA_NS_03	5804	1799	NS_03	mBrain	Epithelial cells	Epithelial cells	Malignant cells
AAACGGGGTACACCGC_NS_13	12637	3096	NS_13	mBrain	Epithelial cells	Epithelial cells	Malignant cells
AAACGGGGTACTCTCC_EBUS_06	10327	3388	EBUS_06	tL/B	Epithelial cells	Epithelial cells	Malignant cells
AAACGGGGTACTTAGC_NS_12	17479	3876	NS_12	mBrain	Epithelial cells	Epithelial cells	Malignant cells
AAACGGGGTAGAGGAA_EBUS_28	11556	2884	EBUS_28	tL/B	Epithelial cells	Epithelial cells	Malignant cells
AAACGGGGTAGATTAG_LUNG_T18	4786	1342	LUNG_T18	tLung	Epithelial cells	Epithelial cells	tS2
AAACGGGGTCGAATCT_NS_02	5527	2060	NS_02	mBrain	Epithelial cells	Epithelial cells	Malignant cells
AAACGGGGTCGGCTCA_LUNG_T20	9829	2666	LUNG_T20	tLung	Epithelial cells	Epithelial cells	tS2
AAACGGGGTCTGCAAT_NS_03	24263	4659	NS_03	mBrain	Epithelial cells	Epithelial cells	Malignant cells
AAACGGGGTGACGCCT_NS_12	1178	667	NS_12	mBrain	Epithelial cells	Epithelial cells	Malignant cells
AAACGGGGTGAGCGAT_NS_19	9459	2708	NS_19	mBrain	Epithelial cells	Epithelial cells	Malignant cells
AAACGGGGTGAGTGAC_EBUS_28	10872	2750	EBUS_28	tL/B	Epithelial cells	Epithelial cells	Malignant cells
AAACGGGGTGCAGACA_EBUS_28	14792	3640	EBUS_28	tL/B	Epithelial cells	Epithelial cells	Malignant cells
AAACGGGGTGCCTTGG_NS_17	29911	6233	NS_17	mBrain	Epithelial cells	Epithelial cells	Malignant cells
AAACGGGGTGCTAGCC_LUNG_T28	5080	1761	LUNG_T28	tLung	Epithelial cells	Epithelial cells	tS2
AAACGGGTCAACGGGA_EBUS_28	2587	1164	EBUS_28	tL/B	Epithelial cells	Epithelial cells	Malignant cells
AAACGGGTCACAGTAC_LUNG_T19	7839	2003	LUNG_T19	tLung	Epithelial cells	Epithelial cells	NA
AAACGGGTCACCGTAA_LUNG_T20	6921	2169	LUNG_T20	tLung	Epithelial cells	Epithelial cells	tS2
AAACGGGTCCATGAAC_NS_12	3307	1406	NS_12	mBrain	Epithelial cells	Epithelial cells	Malignant cells
AAACGGGTCCCTCTTT_LUNG_T34	9034	2187	LUNG_T34	tLung	Epithelial cells	Epithelial cells	tS1
AAACGGGTCCGGCACA_NS_07	1066	387	NS_07	mBrain	Epithelial cells	Epithelial cells	Malignant cells
AAACGGGTCGAATGGG_NS_04	43875	6526	NS_04	mBrain	Epithelial cells	Epithelial cells	Malignant cells
AAACGGGTCGCACTCT_NS_04	19659	3923	NS_04	mBrain	Epithelial cells	Epithelial cells	Malignant cells
AAACGGGTCGGATGTT_LUNG_T18	14905	3436	LUNG_T18	tLung	Epithelial cells	Epithelial cells	tS2
AAACGGGTCGTAGGTT_EBUS_28	14686	3582	EBUS_28	tL/B	Epithelial cells	Epithelial cells	Malignant cells
AAACGGGTCTAACTTC_EBUS_15	10352	1261	EBUS_15	mLN	Epithelial cells	Epithelial cells	Malignant cells
AAACGGGTCTCGATGA_EBUS_28	9560	2742	EBUS_28	tL/B	Epithelial cells	Epithelial cells	Malignant cells
AAACGGGTCTGGCGAC_EBUS_28	7002	2230	EBUS_28	tL/B	Epithelial cells	Epithelial cells	Malignant cells
AAAGATGAGAAACCAT_LUNG_T18	11257	3066	LUNG_T18	tLung	Epithelial cells	Epithelial cells	tS2
AAAGATGAGAAGCCCA_LUNG_T30	4009	1416	LUNG_T30	tLung	Epithelial cells	Epithelial cells	tS1
AAAGATGAGAATCTCC_EBUS_28	2842	1120	EBUS_28	tL/B	Epithelial cells	Epithelial cells	Malignant cells
AAAGATGAGAGAGCTC_EBUS_10	86593	7183	EBUS_10	mLN	Epithelial cells	Epithelial cells	Malignant cells
AAAGATGAGATATGGT_NS_04	1586	350	NS_04	mBrain	Epithelial cells	Epithelial cells	NA
AAAGATGAGATCTGAA_NS_12	11699	3002	NS_12	mBrain	Epithelial cells	Epithelial cells	Malignant cells
AAAGATGAGCACGCCT_NS_12	1242	649	NS_12	mBrain	Epithelial cells	Epithelial cells	Malignant cells
AAAGATGAGCGCTTAT_NS_03	4260	1482	NS_03	mBrain	Epithelial cells	Epithelial cells	Malignant cells
AAAGATGAGCGTTGCC_EBUS_19	20745	4583	EBUS_19	mLN	Epithelial cells	Epithelial cells	Malignant cells
AAAGATGAGCTAGGCA_EBUS_28	5667	1897	EBUS_28	tL/B	Epithelial cells	Epithelial cells	Malignant cells
AAAGATGAGCTAGTGG_NS_12	1566	850	NS_12	mBrain	Epithelial cells	Epithelial cells	Malignant cells
AAAGATGAGGCAATTA_NS_07	6918	2262	NS_07	mBrain	Epithelial cells	Epithelial cells	Malignant cells
AAAGATGAGGCAGTCA_NS_03	8595	1524	NS_03	mBrain	Epithelial cells	Epithelial cells	Malignant cells
AAAGATGAGGTGCACA_NS_07	9161	2431	NS_07	mBrain	Epithelial cells	Epithelial cells	Malignant cells
AAAGATGAGTACTTGC_EBUS_28	30997	4805	EBUS_28	tL/B	Epithelial cells	Epithelial cells	Malignant cells
AAAGATGAGTGCCATT_NS_04	9711	3335	NS_04	mBrain	Epithelial cells	Epithelial cells	Malignant cells
AAAGATGAGTGGTCCC_EBUS_13	1066	383	EBUS_13	mLN	Epithelial cells	Epithelial cells	Malignant cells
AAAGATGCAAAGGTGC_EBUS_28	4137	1549	EBUS_28	tL/B	Epithelial cells	Epithelial cells	Malignant cells
AAAGATGCAACACCCG_NS_07	7542	2377	NS_07	mBrain	Epithelial cells	Epithelial cells	Malignant cells
AAAGATGCAAGGTTTC_NS_13	10665	3131	NS_13	mBrain	Epithelial cells	Epithelial cells	Malignant cells
AAAGATGCAATAACGA_NS_03	22120	4347	NS_03	mBrain	Epithelial cells	Epithelial cells	Malignant cells
AAAGATGCACAGGTTT_NS_03	12493	2878	NS_03	mBrain	Epithelial cells	Epithelial cells	Malignant cells
AAAGATGCACATGACT_NS_07	11590	3206	NS_07	mBrain	Epithelial cells	Epithelial cells	Malignant cells
AAAGATGCAGAAGCAC_NS_12	18242	4282	NS_12	mBrain	Epithelial cells	Epithelial cells	Malignant cells
AAAGATGCAGATTGCT_NS_12	25946	4452	NS_12	mBrain	Epithelial cells	Epithelial cells	Malignant cells
AAAGATGCAGGCGATA_LUNG_T30	3027	1155	LUNG_T30	tLung	Epithelial cells	Epithelial cells	tS1
AAAGATGCAGGGATTG_NS_07	10978	2897	NS_07	mBrain	Epithelial cells	Epithelial cells	Malignant cells
AAAGATGCAGTATGCT_NS_12	1584	861	NS_12	mBrain	Epithelial cells	Epithelial cells	Malignant cells
AAAGATGCAGTTCCCT_EBUS_28	26036	4787	EBUS_28	tL/B	Epithelial cells	Epithelial cells	Malignant cells
AAAGATGCATACCATG_EBUS_28	8578	2465	EBUS_28	tL/B	Epithelial cells	Epithelial cells	Malignant cells
AAAGATGCATCCGTGG_LUNG_T34	12004	2672	LUNG_T34	tLung	Epithelial cells	Epithelial cells	tS1
AAAGATGCATGCTGGC_NS_12	39284	6123	NS_12	mBrain	Epithelial cells	Epithelial cells	Malignant cells
AAAGATGCATGGTCTA_EBUS_06	21318	4861	EBUS_06	tL/B	Epithelial cells	Epithelial cells	Malignant cells
AAAGATGCATTCCTCG_LUNG_T34	4550	1396	LUNG_T34	tLung	Epithelial cells	Epithelial cells	tS1
AAAGATGGTAACGTTC_LUNG_T28	2419	1214	LUNG_T28	tLung	Epithelial cells	Epithelial cells	tS2
AAAGATGGTCGAATCT_LUNG_T34	14927	2946	LUNG_T34	tLung	Epithelial cells	Epithelial cells	tS1
AAAGATGGTCGACTAT_EBUS_28	20735	4385	EBUS_28	tL/B	Epithelial cells	Epithelial cells	Malignant cells
AAAGATGGTCGCGTGT_EBUS_28	2673	1079	EBUS_28	tL/B	Epithelial cells	Epithelial cells	Malignant cells
AAAGATGGTGATAAAC_LUNG_T18	14454	3120	LUNG_T18	tLung	Epithelial cells	Epithelial cells	tS2
AAAGATGGTGTTGAGG_NS_07	4521	1832	NS_07	mBrain	Epithelial cells	Epithelial cells	Malignant cells
AAAGATGGTTAAGAAC_NS_03	44558	5481	NS_03	mBrain	Epithelial cells	Epithelial cells	Malignant cells
AAAGATGGTTGAGTTC_LUNG_T28	29666	4951	LUNG_T28	tLung	Epithelial cells	Epithelial cells	tS2
AAAGATGGTTGATTCG_BRONCHO_58	1057	438	BRONCHO_58	tL/B	Epithelial cells	Epithelial cells	Malignant cells
AAAGATGGTTTGTTGG_NS_04	15517	4275	NS_04	mBrain	Epithelial cells	Epithelial cells	Malignant cells
AAAGATGTCAACCATG_NS_07	5081	1829	NS_07	mBrain	Epithelial cells	Epithelial cells	Malignant cells
AAAGATGTCAAGGTAA_NS_07	6087	2099	NS_07	mBrain	Epithelial cells	Epithelial cells	Malignant cells
AAAGATGTCACAAACC_LUNG_T30	6558	1910	LUNG_T30	tLung	Epithelial cells	Epithelial cells	tS1
AAAGATGTCACTATTC_EBUS_28	6653	2171	EBUS_28	tL/B	Epithelial cells	Epithelial cells	Malignant cells
AAAGATGTCAGCATGT_NS_07	6594	2407	NS_07	mBrain	Epithelial cells	Epithelial cells	Malignant cells
AAAGATGTCATAAAGG_LUNG_T34	11102	2799	LUNG_T34	tLung	Epithelial cells	Epithelial cells	tS1
AAAGATGTCATGCTCC_LUNG_T19	12367	3428	LUNG_T19	tLung	Epithelial cells	Epithelial cells	tS1
AAAGATGTCCAACCAA_NS_12	1633	821	NS_12	mBrain	Epithelial cells	Epithelial cells	Malignant cells
AAAGATGTCCAGATCA_NS_03	40652	5443	NS_03	mBrain	Epithelial cells	Epithelial cells	Malignant cells
AAAGATGTCCCAAGAT_NS_12	6496	2131	NS_12	mBrain	Epithelial cells	Epithelial cells	Malignant cells
AAAGATGTCCCGGATG_NS_03	6181	1907	NS_03	mBrain	Epithelial cells	Epithelial cells	Malignant cells
AAAGATGTCCGCAGTG_NS_03	7625	2007	NS_03	mBrain	Epithelial cells	Epithelial cells	Malignant cells
AAAGATGTCGAATGGG_NS_07	3343	1335	NS_07	mBrain	Epithelial cells	Epithelial cells	Malignant cells
AAAGATGTCTAACTCT_LUNG_T25	10445	2396	LUNG_T25	tLung	Epithelial cells	Epithelial cells	tS1
AAAGATGTCTCGGACG_NS_19	3686	1412	NS_19	mBrain	Epithelial cells	Epithelial cells	Malignant cells
AAAGATGTCTCGTTTA_EBUS_28	5032	1882	EBUS_28	tL/B	Epithelial cells	Epithelial cells	Malignant cells
AAAGATGTCTCTGCTG_NS_03	1202	566	NS_03	mBrain	Epithelial cells	Epithelial cells	Malignant cells
AAAGCAAAGAGGGATA_EBUS_28	8310	2158	EBUS_28	tL/B	Epithelial cells	Epithelial cells	Malignant cells
AAAGCAAAGAGTGACC_LUNG_T34	32741	5653	LUNG_T34	tLung	Epithelial cells	Epithelial cells	tS2
AAAGCAAAGATCCCAT_NS_03	25835	4771	NS_03	mBrain	Epithelial cells	Epithelial cells	Malignant cells
AAAGCAAAGATGCCAG_NS_17	3120	1554	NS_17	mBrain	Epithelial cells	Epithelial cells	Malignant cells
AAAGCAAAGATGGCGT_EBUS_06	1618	948	EBUS_06	tL/B	Epithelial cells	Epithelial cells	Malignant cells
AAAGCAAAGATGTGTA_EBUS_51	37175	5797	EBUS_51	mLN	Epithelial cells	Epithelial cells	Malignant cells
AAAGCAAAGCAGCCTC_LUNG_T34	15181	3213	LUNG_T34	tLung	Epithelial cells	Epithelial cells	tS1
AAAGCAAAGCGGCTTC_NS_12	2004	889	NS_12	mBrain	Epithelial cells	Epithelial cells	Malignant cells
AAAGCAAAGCTAACAA_EBUS_28	58264	6969	EBUS_28	tL/B	Epithelial cells	Epithelial cells	Malignant cells
AAAGCAAAGCTAACTC_EBUS_51	28347	4865	EBUS_51	mLN	Epithelial cells	Epithelial cells	Malignant cells
AAAGCAAAGCTAACTC_NS_07	3791	1413	NS_07	mBrain	Epithelial cells	Epithelial cells	Malignant cells
AAAGCAAAGCTGGAAC_NS_07	1592	773	NS_07	mBrain	Epithelial cells	Epithelial cells	Malignant cells
AAAGCAAAGCTGTCTA_EBUS_28	3224	1420	EBUS_28	tL/B	Epithelial cells	Epithelial cells	Malignant cells
AAAGCAAAGGACCACA_LUNG_T09	35131	5074	LUNG_T09	tLung	Epithelial cells	Epithelial cells	NA
AAAGCAAAGGCAGTCA_NS_07	16204	3766	NS_07	mBrain	Epithelial cells	Epithelial cells	Malignant cells
AAAGCAAAGGCATGTG_NS_03	4440	1358	NS_03	mBrain	Epithelial cells	Epithelial cells	Malignant cells
AAAGCAAAGGCTATCT_NS_04	26352	4587	NS_04	mBrain	Epithelial cells	Epithelial cells	Malignant cells
AAAGCAAAGGGAACGG_NS_07	3040	1274	NS_07	mBrain	Epithelial cells	Epithelial cells	Malignant cells
AAAGCAAAGGTGCAAC_EBUS_28	1305	653	EBUS_28	tL/B	Epithelial cells	Epithelial cells	Malignant cells
AAAGCAAAGTACTTGC_BRONCHO_58	4239	612	BRONCHO_58	tL/B	Epithelial cells	Epithelial cells	Malignant cells
AAAGCAAAGTCAAGCG_BRONCHO_58	1133	514	BRONCHO_58	tL/B	Epithelial cells	Epithelial cells	Malignant cells
AAAGCAAAGTCTTGCA_NS_13	10581	2627	NS_13	mBrain	Epithelial cells	Epithelial cells	Malignant cells
AAAGCAAAGTGAATTG_NS_12	1252	603	NS_12	mBrain	Epithelial cells	Epithelial cells	Malignant cells
AAAGCAAAGTTACCCA_NS_17	12857	3683	NS_17	mBrain	Epithelial cells	Epithelial cells	Malignant cells
AAAGCAAAGTTAGCGG_EBUS_06	5862	2031	EBUS_06	tL/B	Epithelial cells	Epithelial cells	Malignant cells
AAAGCAACAAACAACA_EBUS_28	3874	1485	EBUS_28	tL/B	Epithelial cells	Epithelial cells	Malignant cells
AAAGCAACAAAGAATC_BRONCHO_58	1564	580	BRONCHO_58	tL/B	Epithelial cells	Epithelial cells	Malignant cells
AAAGCAACAAGACACG_NS_03	20423	4413	NS_03	mBrain	Epithelial cells	Epithelial cells	Malignant cells
AAAGCAACAAGCGATG_EBUS_15	6529	1960	EBUS_15	mLN	Epithelial cells	Epithelial cells	Malignant cells
AAAGCAACAAGGTGTG_LUNG_T20	21140	4255	LUNG_T20	tLung	Epithelial cells	Epithelial cells	tS2
AAAGCAACAATCAGAA_NS_13	16651	3469	NS_13	mBrain	Epithelial cells	Epithelial cells	Malignant cells
AAAGCAACACACCGAC_EBUS_10	2080	1050	EBUS_10	mLN	Epithelial cells	Epithelial cells	Malignant cells
AAAGCAACACCAACCG_EBUS_51	20012	4188	EBUS_51	mLN	Epithelial cells	Epithelial cells	Malignant cells
AAAGCAACACCTCGTT_EBUS_28	5424	1853	EBUS_28	tL/B	Epithelial cells	Epithelial cells	Malignant cells
AAAGCAACACTATCTT_LUNG_T30	6967	2301	LUNG_T30	tLung	Epithelial cells	Epithelial cells	tS1
AAAGCAACACTGAAGG_LUNG_T20	2216	845	LUNG_T20	tLung	Epithelial cells	Epithelial cells	tS1
AAAGCAACACTTACGA_NS_03	5510	1784	NS_03	mBrain	Epithelial cells	Epithelial cells	Malignant cells
AAAGCAACAGACAAAT_EBUS_06	13657	4100	EBUS_06	tL/B	Epithelial cells	Epithelial cells	Malignant cells
AAAGCAACAGGCGATA_EBUS_06	2168	958	EBUS_06	tL/B	Epithelial cells	Epithelial cells	Malignant cells
AAAGCAACAGGGCATA_NS_07	9927	3094	NS_07	mBrain	Epithelial cells	Epithelial cells	Malignant cells
AAAGCAACAGTCAGAG_BRONCHO_58	13977	3399	BRONCHO_58	tL/B	Epithelial cells	Epithelial cells	Malignant cells
AAAGCAACATACGCCG_NS_07	12284	3274	NS_07	mBrain	Epithelial cells	Epithelial cells	Malignant cells
AAAGCAACATACGCTA_NS_12	4614	1762	NS_12	mBrain	Epithelial cells	Epithelial cells	Malignant cells
AAAGCAACATCGATTG_EBUS_28	8217	2346	EBUS_28	tL/B	Epithelial cells	Epithelial cells	Malignant cells
AAAGCAACATTGCGGC_NS_07	11212	2898	NS_07	mBrain	Epithelial cells	Epithelial cells	Malignant cells
AAAGCAAGTAAACCTC_NS_07	4919	1884	NS_07	mBrain	Epithelial cells	Epithelial cells	Malignant cells
AAAGCAAGTACCAGTT_LUNG_T18	13208	3375	LUNG_T18	tLung	Epithelial cells	Epithelial cells	tS2
AAAGCAAGTACCATCA_EBUS_51	5596	1930	EBUS_51	mLN	Epithelial cells	Epithelial cells	Malignant cells
AAAGCAAGTAGAGGAA_EBUS_13	1867	1020	EBUS_13	mLN	Epithelial cells	Epithelial cells	Malignant cells
AAAGCAAGTAGAGTGC_NS_16	8004	2456	NS_16	mBrain	Epithelial cells	Epithelial cells	Malignant cells
AAAGCAAGTAGTGAAT_NS_07	7874	2777	NS_07	mBrain	Epithelial cells	Epithelial cells	Malignant cells
AAAGCAAGTATTAGCC_NS_07	6186	1884	NS_07	mBrain	Epithelial cells	Epithelial cells	Malignant cells
AAAGCAAGTCAAAGAT_LUNG_T18	2456	834	LUNG_T18	tLung	Epithelial cells	Epithelial cells	tS1
AAAGCAAGTCACAAGG_EBUS_51	21228	4172	EBUS_51	mLN	Epithelial cells	Epithelial cells	Malignant cells
AAAGCAAGTCAGTGGA_NS_07	3360	1281	NS_07	mBrain	Epithelial cells	Epithelial cells	Malignant cells
AAAGCAAGTCCTGCTT_LUNG_T20	12608	2763	LUNG_T20	tLung	Epithelial cells	Epithelial cells	tS2
AAAGCAAGTGACGCCT_EBUS_51	23677	5532	EBUS_51	mLN	Epithelial cells	Epithelial cells	Malignant cells
AAAGCAAGTGAGGGTT_LUNG_T34	17842	3474	LUNG_T34	tLung	Epithelial cells	Epithelial cells	tS1
AAAGCAAGTGATGCCC_EBUS_28	1684	832	EBUS_28	tL/B	Epithelial cells	Epithelial cells	Malignant cells
AAAGCAAGTGGAAAGA_EBUS_06	17132	4563	EBUS_06	tL/B	Epithelial cells	Epithelial cells	Malignant cells
AAAGCAAGTGGCGAAT_NS_19	6543	2293	NS_19	mBrain	Epithelial cells	Epithelial cells	Malignant cells
AAAGCAAGTGGCTCCA_NS_03	26128	4439	NS_03	mBrain	Epithelial cells	Epithelial cells	Malignant cells
AAAGCAAGTGTCCTCT_EBUS_10	30809	5052	EBUS_10	mLN	Epithelial cells	Epithelial cells	Malignant cells
AAAGCAAGTGTTCTTT_NS_17	93773	7880	NS_17	mBrain	Epithelial cells	Epithelial cells	Malignant cells
AAAGCAAGTTAGGGTG_EBUS_13	24289	3616	EBUS_13	mLN	Epithelial cells	Epithelial cells	Malignant cells
AAAGCAAGTTCAGCGC_LUNG_T18	22709	4885	LUNG_T18	tLung	Epithelial cells	Epithelial cells	tS2
AAAGCAAGTTCTCATT_EBUS_51	19426	4207	EBUS_51	mLN	Epithelial cells	Epithelial cells	Malignant cells
AAAGCAAGTTGCTCCT_NS_13	22324	4325	NS_13	mBrain	Epithelial cells	Epithelial cells	Malignant cells
AAAGCAATCAACACAC_NS_19	6947	2210	NS_19	mBrain	Epithelial cells	Epithelial cells	Malignant cells
AAAGCAATCAAGATCC_LUNG_T28	4218	1373	LUNG_T28	tLung	Epithelial cells	Epithelial cells	NA
AAAGCAATCACCCTCA_NS_13	1481	678	NS_13	mBrain	Epithelial cells	Epithelial cells	Malignant cells
AAAGCAATCACCGGGT_EBUS_06	4668	1751	EBUS_06	tL/B	Epithelial cells	Epithelial cells	Malignant cells
AAAGCAATCAGATAAG_EBUS_51	20281	3904	EBUS_51	mLN	Epithelial cells	Epithelial cells	Malignant cells
AAAGCAATCAGTTTGG_EBUS_28	7272	2319	EBUS_28	tL/B	Epithelial cells	Epithelial cells	Malignant cells
AAAGCAATCATGTAGC_NS_07	9825	2779	NS_07	mBrain	Epithelial cells	Epithelial cells	Malignant cells
AAAGCAATCCAAACTG_LUNG_T18	3700	1517	LUNG_T18	tLung	Epithelial cells	Epithelial cells	tS2
AAAGCAATCCAACCAA_NS_17	1405	852	NS_17	mBrain	Epithelial cells	Epithelial cells	Malignant cells
AAAGCAATCCCATTTA_NS_13	32926	5675	NS_13	mBrain	Epithelial cells	Epithelial cells	Malignant cells
AAAGCAATCCGAGCCA_EBUS_06	2512	815	EBUS_06	tL/B	Epithelial cells	Epithelial cells	Malignant cells
AAAGCAATCCTCCTAG_EBUS_28	9248	2359	EBUS_28	tL/B	Epithelial cells	Epithelial cells	Malignant cells
AAAGCAATCGAGGTAG_NS_12	1730	755	NS_12	mBrain	Epithelial cells	Epithelial cells	Malignant cells
AAAGCAATCGCCATAA_NS_07	7061	2373	NS_07	mBrain	Epithelial cells	Epithelial cells	Malignant cells
AAAGCAATCGCCATAA_NS_17	10555	3078	NS_17	mBrain	Epithelial cells	Epithelial cells	Malignant cells
AAAGCAATCGCGTAGC_EBUS_28	12668	3301	EBUS_28	tL/B	Epithelial cells	Epithelial cells	Malignant cells
AAAGCAATCGGGAGTA_NS_13	2162	1002	NS_13	mBrain	Epithelial cells	Epithelial cells	Malignant cells
AAAGCAATCGGTGTCG_EBUS_51	15918	3888	EBUS_51	mLN	Epithelial cells	Epithelial cells	Malignant cells
AAAGCAATCTAGAGTC_LUNG_T18	18538	4236	LUNG_T18	tLung	Epithelial cells	Epithelial cells	tS2
AAAGTAGAGAAGAAGC_EBUS_28	2505	933	EBUS_28	tL/B	Epithelial cells	Epithelial cells	Malignant cells
AAAGTAGAGAATTGTG_EBUS_51	1897	816	EBUS_51	mLN	Epithelial cells	Epithelial cells	Malignant cells
AAAGTAGAGACAAAGG_LUNG_T20	23090	4171	LUNG_T20	tLung	Epithelial cells	Epithelial cells	tS2
AAAGTAGAGACCCACC_NS_03	8579	2459	NS_03	mBrain	Epithelial cells	Epithelial cells	Malignant cells
AAAGTAGAGACCGGAT_EBUS_28	5346	1972	EBUS_28	tL/B	Epithelial cells	Epithelial cells	Malignant cells
AAAGTAGAGATCCGAG_NS_03	18696	3787	NS_03	mBrain	Epithelial cells	Epithelial cells	Malignant cells
AAAGTAGAGATCCTGT_EBUS_51	19840	4056	EBUS_51	mLN	Epithelial cells	Epithelial cells	Malignant cells
AAAGTAGAGCTAGGCA_LUNG_T09	8789	2502	LUNG_T09	tLung	Epithelial cells	Epithelial cells	NA
AAAGTAGAGCTCCTTC_NS_12	1852	899	NS_12	mBrain	Epithelial cells	Epithelial cells	Malignant cells
AAAGTAGAGCTGGAAC_LUNG_T20	14296	3603	LUNG_T20	tLung	Epithelial cells	Epithelial cells	tS2
AAAGTAGAGGGCATGT_NS_04	1315	639	NS_04	mBrain	Epithelial cells	Epithelial cells	Malignant cells
AAAGTAGAGGTAGCCA_EBUS_51	33245	5659	EBUS_51	mLN	Epithelial cells	Epithelial cells	Malignant cells
AAAGTAGAGGTGACCA_EBUS_28	11206	3068	EBUS_28	tL/B	Epithelial cells	Epithelial cells	Malignant cells
AAAGTAGAGGTGGGTT_LUNG_T28	14469	3021	LUNG_T28	tLung	Epithelial cells	Epithelial cells	tS2
AAAGTAGAGTAGCGGT_EBUS_06	4134	1786	EBUS_06	tL/B	Epithelial cells	Epithelial cells	Malignant cells
AAAGTAGAGTGAACGC_NS_17	52888	6355	NS_17	mBrain	Epithelial cells	Epithelial cells	Malignant cells
AAAGTAGAGTGACTCT_NS_03	13962	3413	NS_03	mBrain	Epithelial cells	Epithelial cells	Malignant cells
AAAGTAGAGTGGTAAT_LUNG_T18	29395	5000	LUNG_T18	tLung	Epithelial cells	Epithelial cells	tS2
AAAGTAGAGTTGCAGG_NS_12	2225	1146	NS_12	mBrain	Epithelial cells	Epithelial cells	Malignant cells
AAAGTAGCAAAGAATC_NS_07	4324	1781	NS_07	mBrain	Epithelial cells	Epithelial cells	Malignant cells
AAAGTAGCAATCTGCA_LUNG_T34	10283	2338	LUNG_T34	tLung	Epithelial cells	Epithelial cells	tS1
AAAGTAGCAATGGAAT_NS_07	19563	4133	NS_07	mBrain	Epithelial cells	Epithelial cells	Malignant cells
AAAGTAGCACACTGCG_LUNG_T31	5849	1666	LUNG_T31	tLung	Epithelial cells	Epithelial cells	NA
AAAGTAGCACCAGGTC_LUNG_T09	9941	3440	LUNG_T09	tLung	Epithelial cells	Epithelial cells	NA
AAAGTAGCACGGCTAC_EBUS_06	1958	838	EBUS_06	tL/B	Epithelial cells	Epithelial cells	Malignant cells
AAAGTAGCACTCGACG_NS_12	1579	784	NS_12	mBrain	Epithelial cells	Epithelial cells	Malignant cells
AAAGTAGCAGACTCGC_NS_07	9011	2938	NS_07	mBrain	Epithelial cells	Epithelial cells	Malignant cells
AAAGTAGCAGCCTATA_NS_07	9323	2601	NS_07	mBrain	Epithelial cells	Epithelial cells	Malignant cells
AAAGTAGCAGCGTAAG_EBUS_28	11271	2639	EBUS_28	tL/B	Epithelial cells	Epithelial cells	Malignant cells
AAAGTAGCAGGGTTAG_NS_12	31188	5542	NS_12	mBrain	Epithelial cells	Epithelial cells	Malignant cells
AAAGTAGCAGGTGGAT_NS_03	4541	1767	NS_03	mBrain	Epithelial cells	Epithelial cells	Malignant cells
AAAGTAGCAGTTCCCT_EBUS_28	15622	3425	EBUS_28	tL/B	Epithelial cells	Epithelial cells	Malignant cells
AAAGTAGCATACGCCG_NS_03	41135	6140	NS_03	mBrain	Epithelial cells	Epithelial cells	Malignant cells
AAAGTAGCATGTTGAC_LUNG_T28	20202	4406	LUNG_T28	tLung	Epithelial cells	Epithelial cells	tS2
AAAGTAGCATTGCGGC_EBUS_15	1645	822	EBUS_15	mLN	Epithelial cells	Epithelial cells	Malignant cells
AAAGTAGGTAAACCTC_NS_12	1558	869	NS_12	mBrain	Epithelial cells	Epithelial cells	Malignant cells
AAAGTAGGTACCGAGA_LUNG_T06	14433	3459	LUNG_T06	tLung	Epithelial cells	Epithelial cells	tS2
AAAGTAGGTACTTCTT_EBUS_06	11682	3458	EBUS_06	tL/B	Epithelial cells	Epithelial cells	Malignant cells
AAAGTAGGTAGCAAAT_NS_12	1035	595	NS_12	mBrain	Epithelial cells	Epithelial cells	Malignant cells
AAAGTAGGTAGTGAAT_NS_13	20370	4423	NS_13	mBrain	Epithelial cells	Epithelial cells	Malignant cells
AAAGTAGGTATCTGCA_NS_07	26000	4562	NS_07	mBrain	Epithelial cells	Epithelial cells	Malignant cells
AAAGTAGGTCACCTAA_LUNG_T30	2378	961	LUNG_T30	tLung	Epithelial cells	Epithelial cells	tS1
AAAGTAGGTCACTGGC_BRONCHO_58	24146	3942	BRONCHO_58	tL/B	Epithelial cells	Epithelial cells	Malignant cells
AAAGTAGGTCGCCATG_NS_07	10081	2887	NS_07	mBrain	Epithelial cells	Epithelial cells	Malignant cells
AAAGTAGGTCGGCATC_NS_03	16738	3576	NS_03	mBrain	Epithelial cells	Epithelial cells	Malignant cells
AAAGTAGGTGAACCTT_LUNG_T28	6879	1893	LUNG_T28	tLung	Epithelial cells	Epithelial cells	NA
AAAGTAGGTGAGGGAG_EBUS_28	7104	2331	EBUS_28	tL/B	Epithelial cells	Epithelial cells	Malignant cells
AAAGTAGGTGCAACGA_BRONCHO_58	18993	3658	BRONCHO_58	tL/B	Epithelial cells	Epithelial cells	Malignant cells
AAAGTAGGTGGGTCAA_LUNG_T19	11814	3113	LUNG_T19	tLung	Epithelial cells	Epithelial cells	tS1
AAAGTAGGTTATCGGT_NS_12	9051	2288	NS_12	mBrain	Epithelial cells	Epithelial cells	Malignant cells
AAAGTAGGTTCCACTC_EBUS_28	9612	2182	EBUS_28	tL/B	Epithelial cells	Epithelial cells	Malignant cells
AAAGTAGGTTGTGGCC_EBUS_51	15032	3612	EBUS_51	mLN	Epithelial cells	Epithelial cells	Malignant cells
AAAGTAGTCAAACGGG_NS_12	15753	3669	NS_12	mBrain	Epithelial cells	Epithelial cells	Malignant cells
AAAGTAGTCACATGCA_NS_12	1194	673	NS_12	mBrain	Epithelial cells	Epithelial cells	Malignant cells
AAAGTAGTCACGGTTA_NS_03	21456	4238	NS_03	mBrain	Epithelial cells	Epithelial cells	Malignant cells
AAAGTAGTCATATCGG_NS_07	11864	3411	NS_07	mBrain	Epithelial cells	Epithelial cells	Malignant cells
AAAGTAGTCATGGTCA_EBUS_06	24605	5372	EBUS_06	tL/B	Epithelial cells	Epithelial cells	Malignant cells
AAAGTAGTCCACTGGG_NS_12	2856	1238	NS_12	mBrain	Epithelial cells	Epithelial cells	Malignant cells
AAAGTAGTCCGCAAGC_NS_12	1362	649	NS_12	mBrain	Epithelial cells	Epithelial cells	Malignant cells
AAAGTAGTCCGTTGTC_EBUS_28	5477	1769	EBUS_28	tL/B	Epithelial cells	Epithelial cells	Malignant cells
AAAGTAGTCTACTATC_LUNG_T18	14113	3381	LUNG_T18	tLung	Epithelial cells	Epithelial cells	tS2
AAAGTAGTCTATGTGG_LUNG_T20	14509	3082	LUNG_T20	tLung	Epithelial cells	Epithelial cells	NA
AAAGTAGTCTGCCCTA_EBUS_28	5145	1712	EBUS_28	tL/B	Epithelial cells	Epithelial cells	Malignant cells
AAAGTAGTCTGCGGCA_LUNG_T34	7436	2226	LUNG_T34	tLung	Epithelial cells	Epithelial cells	tS1
AAAGTAGTCTGTTTGT_EBUS_28	12949	3069	EBUS_28	tL/B	Epithelial cells	Epithelial cells	Malignant cells
AAAGTAGTCTTACCGC_NS_07	7869	2620	NS_07	mBrain	Epithelial cells	Epithelial cells	Malignant cells
AAATGCCAGAGCCCAA_NS_12	41491	6415	NS_12	mBrain	Epithelial cells	Epithelial cells	Malignant cells
AAATGCCAGATGAGAG_LUNG_T18	17077	4253	LUNG_T18	tLung	Epithelial cells	Epithelial cells	tS2
AAATGCCAGCAACGGT_LUNG_T20	3131	1005	LUNG_T20	tLung	Epithelial cells	Epithelial cells	tS2
AAATGCCAGCTAGTCT_NS_03	32737	5023	NS_03	mBrain	Epithelial cells	Epithelial cells	Malignant cells
AAATGCCAGCTATGCT_NS_04	80361	7766	NS_04	mBrain	Epithelial cells	Epithelial cells	Malignant cells
AAATGCCAGGATTCGG_NS_13	2065	1127	NS_13	mBrain	Epithelial cells	Epithelial cells	Malignant cells
AAATGCCAGGGAAACA_LUNG_T34	11155	3381	LUNG_T34	tLung	Epithelial cells	Epithelial cells	tS1
AAATGCCAGTAGTGCG_EBUS_28	9609	2947	EBUS_28	tL/B	Epithelial cells	Epithelial cells	Malignant cells
AAATGCCAGTATCGAA_LUNG_T20	9128	2829	LUNG_T20	tLung	Epithelial cells	Epithelial cells	NA
AAATGCCAGTCAAGGC_NS_07	12333	3323	NS_07	mBrain	Epithelial cells	Epithelial cells	Malignant cells
AAATGCCAGTCTCAAC_NS_07	5445	1780	NS_07	mBrain	Epithelial cells	Epithelial cells	Malignant cells
AAATGCCAGTGACATA_NS_07	11246	3253	NS_07	mBrain	Epithelial cells	Epithelial cells	Malignant cells
AAATGCCAGTGACTCT_EBUS_51	17140	4006	EBUS_51	mLN	Epithelial cells	Epithelial cells	Malignant cells
AAATGCCCAAACGTGG_NS_07	33787	4808	NS_07	mBrain	Epithelial cells	Epithelial cells	Malignant cells
AAATGCCCAAAGCGGT_NS_17	8992	2691	NS_17	mBrain	Epithelial cells	Epithelial cells	Malignant cells
AAATGCCCAAAGTCAA_NS_17	1512	810	NS_17	mBrain	Epithelial cells	Epithelial cells	Malignant cells
AAATGCCCAACACCCG_NS_12	25512	4629	NS_12	mBrain	Epithelial cells	Epithelial cells	Malignant cells
AAATGCCCAACTGCTA_LUNG_T30	3614	1591	LUNG_T30	tLung	Epithelial cells	Epithelial cells	tS1
AAATGCCCAAGCGAGT_NS_07	11054	3004	NS_07	mBrain	Epithelial cells	Epithelial cells	Malignant cells
AAATGCCCAAGCGTAG_EBUS_51	2295	787	EBUS_51	mLN	Epithelial cells	Epithelial cells	Malignant cells
AAATGCCCAAGGACAC_NS_13	1326	675	NS_13	mBrain	Epithelial cells	Epithelial cells	Malignant cells
AAATGCCCAAGGACTG_LUNG_T18	48917	6858	LUNG_T18	tLung	Epithelial cells	Epithelial cells	tS2
AAATGCCCAAGTCTAC_NS_03	26663	4684	NS_03	mBrain	Epithelial cells	Epithelial cells	Malignant cells
AAATGCCCAATCTGCA_EBUS_28	16565	3266	EBUS_28	tL/B	Epithelial cells	Epithelial cells	Malignant cells
AAATGCCCAATCTGCA_NS_07	7724	2614	NS_07	mBrain	Epithelial cells	Epithelial cells	Malignant cells
AAATGCCCAATGAATG_NS_07	4378	1607	NS_07	mBrain	Epithelial cells	Epithelial cells	Malignant cells
AAATGCCCACCTCGTT_EBUS_28	3102	1074	EBUS_28	tL/B	Epithelial cells	Epithelial cells	Malignant cells
AAATGCCCACGAAGCA_NS_13	15566	3256	NS_13	mBrain	Epithelial cells	Epithelial cells	Malignant cells
AAATGCCCAGACAGGT_LUNG_T18	26323	4604	LUNG_T18	tLung	Epithelial cells	Epithelial cells	tS2
AAATGCCCAGGGAGAG_EBUS_06	14496	4300	EBUS_06	tL/B	Epithelial cells	Epithelial cells	Malignant cells
AAATGCCCAGGGATTG_NS_17	1429	538	NS_17	mBrain	Epithelial cells	Epithelial cells	Malignant cells
AAATGCCCAGGTCGTC_LUNG_T19	2893	1394	LUNG_T19	tLung	Epithelial cells	Epithelial cells	tS1
AAATGCCCAGTAGAGC_NS_03	20516	4211	NS_03	mBrain	Epithelial cells	Epithelial cells	Malignant cells
AAATGCCCAGTATCTG_BRONCHO_58	31133	4814	BRONCHO_58	tL/B	Epithelial cells	Epithelial cells	Malignant cells
AAATGCCCATAGACTC_LUNG_T28	32230	5685	LUNG_T28	tLung	Epithelial cells	Epithelial cells	tS2
AAATGCCCATAGGATA_EBUS_06	6897	2386	EBUS_06	tL/B	Epithelial cells	Epithelial cells	Malignant cells
AAATGCCCATCTCGCT_EBUS_28	11702	2965	EBUS_28	tL/B	Epithelial cells	Epithelial cells	Malignant cells
AAATGCCCATGACATC_NS_03	27594	4872	NS_03	mBrain	Epithelial cells	Epithelial cells	Malignant cells
AAATGCCCATGGTCTA_LUNG_T19	9207	3236	LUNG_T19	tLung	Epithelial cells	Epithelial cells	NA
AAATGCCCATTAACCG_NS_12	5174	1707	NS_12	mBrain	Epithelial cells	Epithelial cells	Malignant cells
AAATGCCCATTAGGCT_EBUS_28	16199	3491	EBUS_28	tL/B	Epithelial cells	Epithelial cells	Malignant cells
AAATGCCCATTGGTAC_LUNG_T34	8153	1975	LUNG_T34	tLung	Epithelial cells	Epithelial cells	tS1
AAATGCCCATTTCAGG_EBUS_28	76212	6722	EBUS_28	tL/B	Epithelial cells	Epithelial cells	Malignant cells
AAATGCCGTAATAGCA_EBUS_06	16122	4066	EBUS_06	tL/B	Epithelial cells	Epithelial cells	Malignant cells
AAATGCCGTAGCCTCG_LUNG_T25	1395	923	LUNG_T25	tLung	Epithelial cells	Epithelial cells	tS1
AAATGCCGTAGTAGTA_LUNG_T20	59094	7091	LUNG_T20	tLung	Epithelial cells	Epithelial cells	tS2
AAATGCCGTCTCACCT_NS_07	6112	2161	NS_07	mBrain	Epithelial cells	Epithelial cells	Malignant cells
AAATGCCGTGAGGCTA_LUNG_T34	6743	2089	LUNG_T34	tLung	Epithelial cells	Epithelial cells	tS1
AAATGCCGTGATGTCT_NS_03	15115	3345	NS_03	mBrain	Epithelial cells	Epithelial cells	Malignant cells
AAATGCCGTGGCGAAT_NS_07	14037	3626	NS_07	mBrain	Epithelial cells	Epithelial cells	Malignant cells
AAATGCCGTGGCGAAT_NS_12	37038	5647	NS_12	mBrain	Epithelial cells	Epithelial cells	Malignant cells
AAATGCCGTGGTTTCA_EBUS_28	12065	3111	EBUS_28	tL/B	Epithelial cells	Epithelial cells	Malignant cells
AAATGCCGTTAAGATG_NS_07	2687	1268	NS_07	mBrain	Epithelial cells	Epithelial cells	Malignant cells
AAATGCCGTTATGCGT_BRONCHO_11	10262	2705	BRONCHO_11	mLN	Epithelial cells	Epithelial cells	Malignant cells
AAATGCCGTTCGGGCT_NS_07	9468	2770	NS_07	mBrain	Epithelial cells	Epithelial cells	Malignant cells
AAATGCCGTTCTGTTT_NS_12	37696	6615	NS_12	mBrain	Epithelial cells	Epithelial cells	Malignant cells
AAATGCCGTTGGTAAA_NS_02	2395	838	NS_02	mBrain	Epithelial cells	Epithelial cells	Malignant cells
AAATGCCTCAACACAC_LUNG_T09	40775	6479	LUNG_T09	tLung	Epithelial cells	Epithelial cells	NA
AAATGCCTCAAGCCTA_EBUS_19	2006	1036	EBUS_19	mLN	Epithelial cells	Epithelial cells	Malignant cells
AAATGCCTCACCTCGT_NS_19	32917	5638	NS_19	mBrain	Epithelial cells	Epithelial cells	Malignant cells
AAATGCCTCAGAGACG_LUNG_T34	16276	3388	LUNG_T34	tLung	Epithelial cells	Epithelial cells	tS1
AAATGCCTCAGGTTCA_EBUS_28	27066	4895	EBUS_28	tL/B	Epithelial cells	Epithelial cells	Malignant cells
AAATGCCTCATTATCC_NS_07	14041	3413	NS_07	mBrain	Epithelial cells	Epithelial cells	Malignant cells
AAATGCCTCCAAACAC_LUNG_T28	49763	6377	LUNG_T28	tLung	Epithelial cells	Epithelial cells	tS2
AAATGCCTCCAAGCCG_NS_03	6807	2627	NS_03	mBrain	Epithelial cells	Epithelial cells	Malignant cells
AAATGCCTCCACGAAT_NS_03	15445	3680	NS_03	mBrain	Epithelial cells	Epithelial cells	Malignant cells
AAATGCCTCCATGAGT_EBUS_13	47134	7450	EBUS_13	mLN	Epithelial cells	Epithelial cells	Malignant cells
AAATGCCTCCCTTGCA_LUNG_T18	38032	6657	LUNG_T18	tLung	Epithelial cells	Epithelial cells	tS2
AAATGCCTCCGTTGTC_NS_12	16830	4398	NS_12	mBrain	Epithelial cells	Epithelial cells	Malignant cells
AAATGCCTCGGAGGTA_LUNG_T34	12917	3121	LUNG_T34	tLung	Epithelial cells	Epithelial cells	tS1
AAATGCCTCGGCTTGG_LUNG_T20	2190	1115	LUNG_T20	tLung	Epithelial cells	Epithelial cells	tS2
AAATGCCTCTGCAGTA_LUNG_T30	1792	1041	LUNG_T30	tLung	Epithelial cells	Epithelial cells	tS1
AAATGCCTCTTGCAAG_NS_12	5272	1688	NS_12	mBrain	Epithelial cells	Epithelial cells	Malignant cells
AAATGCCTCTTGCAAG_NS_13	1864	899	NS_13	mBrain	Epithelial cells	Epithelial cells	Malignant cells
AACACGTAGAATGTGT_LUNG_T30	4346	1450	LUNG_T30	tLung	Epithelial cells	Epithelial cells	tS1
AACACGTAGAGACTAT_EBUS_28	4575	1974	EBUS_28	tL/B	Epithelial cells	Epithelial cells	Malignant cells
AACACGTAGCCAACAG_NS_07	14907	3738	NS_07	mBrain	Epithelial cells	Epithelial cells	Malignant cells
AACACGTAGCTTATCG_LUNG_T28	3833	1441	LUNG_T28	tLung	Epithelial cells	Epithelial cells	tS2
AACACGTAGGACTGGT_EBUS_28	12142	3037	EBUS_28	tL/B	Epithelial cells	Epithelial cells	Malignant cells
AACACGTAGGATCGCA_EBUS_51	15418	3780	EBUS_51	mLN	Epithelial cells	Epithelial cells	Malignant cells
AACACGTAGGGATACC_NS_03	17481	4006	NS_03	mBrain	Epithelial cells	Epithelial cells	Malignant cells
AACACGTAGTAGTGCG_NS_04	15522	4294	NS_04	mBrain	Epithelial cells	Epithelial cells	Malignant cells
AACACGTAGTGCGATG_EBUS_28	21939	4189	EBUS_28	tL/B	Epithelial cells	Epithelial cells	Malignant cells
AACACGTAGTGTACTC_EBUS_28	17762	4079	EBUS_28	tL/B	Epithelial cells	Epithelial cells	Malignant cells
AACACGTAGTTACGGG_NS_07	1346	531	NS_07	mBrain	Epithelial cells	Epithelial cells	Malignant cells
AACACGTAGTTCCACA_EBUS_28	11525	3412	EBUS_28	tL/B	Epithelial cells	Epithelial cells	Malignant cells
AACACGTAGTTCCACA_NS_13	1168	597	NS_13	mBrain	Epithelial cells	Epithelial cells	Malignant cells
AACACGTAGTTCGCGC_NS_07	5635	2103	NS_07	mBrain	Epithelial cells	Epithelial cells	Malignant cells
AACACGTCAAAGGTGC_NS_17	2090	1114	NS_17	mBrain	Epithelial cells	Epithelial cells	Malignant cells
AACACGTCAACGATGG_LUNG_T28	12400	3555	LUNG_T28	tLung	Epithelial cells	Epithelial cells	tS2
AACACGTCAAGCTGGA_EBUS_28	5940	1516	EBUS_28	tL/B	Epithelial cells	Epithelial cells	Malignant cells
AACACGTCAAGGTGTG_NS_07	5014	1844	NS_07	mBrain	Epithelial cells	Epithelial cells	Malignant cells
AACACGTCAATAGAGT_EBUS_06	10895	3202	EBUS_06	tL/B	Epithelial cells	Epithelial cells	Malignant cells
AACACGTCAATTCCTT_NS_17	13548	3838	NS_17	mBrain	Epithelial cells	Epithelial cells	Malignant cells
AACACGTCACATGACT_NS_03	7980	2582	NS_03	mBrain	Epithelial cells	Epithelial cells	Malignant cells
AACACGTCACCGAAAG_NS_07	17438	4125	NS_07	mBrain	Epithelial cells	Epithelial cells	Malignant cells
AACACGTCACGAAACG_LUNG_T28	16713	3794	LUNG_T28	tLung	Epithelial cells	Epithelial cells	tS2
AACACGTCACTGAAGG_EBUS_12	118202	9269	EBUS_12	mLN	Epithelial cells	Epithelial cells	Malignant cells
AACACGTCATAAAGGT_EBUS_28	2860	1185	EBUS_28	tL/B	Epithelial cells	Epithelial cells	Malignant cells
AACACGTCATCGTCGG_NS_19	2040	1086	NS_19	mBrain	Epithelial cells	Epithelial cells	Malignant cells
AACACGTCATCTACGA_LUNG_T31	5714	1625	LUNG_T31	tLung	Epithelial cells	Epithelial cells	tS1
AACACGTCATGGGAAC_NS_07	12379	3822	NS_07	mBrain	Epithelial cells	Epithelial cells	Malignant cells
AACACGTCATGGTAGG_NS_13	8613	2794	NS_13	mBrain	Epithelial cells	Epithelial cells	Malignant cells
AACACGTCATTCCTGC_NS_07	11940	3323	NS_07	mBrain	Epithelial cells	Epithelial cells	Malignant cells
AACACGTGTAAGTAGT_EBUS_28	10175	2710	EBUS_28	tL/B	Epithelial cells	Epithelial cells	Malignant cells
AACACGTGTACAGTGG_NS_13	13012	3310	NS_13	mBrain	Epithelial cells	Epithelial cells	Malignant cells
AACACGTGTAGGCTGA_NS_12	22836	4672	NS_12	mBrain	Epithelial cells	Epithelial cells	Malignant cells
AACACGTGTAGGGACT_EBUS_28	17704	3863	EBUS_28	tL/B	Epithelial cells	Epithelial cells	Malignant cells
AACACGTGTCAGTGGA_LUNG_T30	7011	2029	LUNG_T30	tLung	Epithelial cells	Epithelial cells	tS1
AACACGTGTCCGCTGA_NS_13	2024	826	NS_13	mBrain	Epithelial cells	Epithelial cells	Malignant cells
AACACGTGTCGAATCT_NS_07	4324	1709	NS_07	mBrain	Epithelial cells	Epithelial cells	Malignant cells
AACACGTGTCTCCACT_LUNG_T34	2715	695	LUNG_T34	tLung	Epithelial cells	Epithelial cells	tS1
AACACGTGTCTTCAAG_NS_17	23202	4230	NS_17	mBrain	Epithelial cells	Epithelial cells	Malignant cells
AACACGTGTCTTGATG_NS_17	9963	3242	NS_17	mBrain	Epithelial cells	Epithelial cells	Malignant cells
AACACGTGTGAAGGCT_NS_07	16741	3786	NS_07	mBrain	Epithelial cells	Epithelial cells	Malignant cells
AACACGTGTGATGATA_EBUS_10	3956	1382	EBUS_10	mLN	Epithelial cells	Epithelial cells	Malignant cells
AACACGTGTGTTTGGT_LUNG_T18	22259	4977	LUNG_T18	tLung	Epithelial cells	Epithelial cells	tS2
AACACGTGTGTTTGTG_NS_03	8627	2554	NS_03	mBrain	Epithelial cells	Epithelial cells	Malignant cells
AACACGTGTTAAAGAC_EBUS_28	6599	2149	EBUS_28	tL/B	Epithelial cells	Epithelial cells	Malignant cells
AACACGTGTTCAGACT_NS_02	22879	3974	NS_02	mBrain	Epithelial cells	Epithelial cells	Malignant cells
AACACGTGTTGTTTGG_LUNG_T18	11526	3344	LUNG_T18	tLung	Epithelial cells	Epithelial cells	tS2
AACACGTTCAACGGCC_NS_13	1405	643	NS_13	mBrain	Epithelial cells	Epithelial cells	Malignant cells
AACACGTTCAACGGGA_LUNG_T34	3107	1000	LUNG_T34	tLung	Epithelial cells	Epithelial cells	NA
AACACGTTCAATACCG_NS_03	27576	4901	NS_03	mBrain	Epithelial cells	Epithelial cells	Malignant cells
AACACGTTCAGCCTAA_LUNG_T18	4444	1649	LUNG_T18	tLung	Epithelial cells	Epithelial cells	tS2
AACACGTTCATGCTCC_NS_17	1902	1076	NS_17	mBrain	Epithelial cells	Epithelial cells	Malignant cells
AACACGTTCCAAAGTC_LUNG_T18	1511	612	LUNG_T18	tLung	Epithelial cells	Epithelial cells	tS1
AACACGTTCCACGTTC_NS_12	50055	6244	NS_12	mBrain	Epithelial cells	Epithelial cells	Malignant cells
AACACGTTCCGATATG_LUNG_T18	12672	3361	LUNG_T18	tLung	Epithelial cells	Epithelial cells	tS2
AACACGTTCCGTAGGC_EBUS_28	4978	1904	EBUS_28	tL/B	Epithelial cells	Epithelial cells	Malignant cells
AACACGTTCCGTTGTC_LUNG_T34	21456	4712	LUNG_T34	tLung	Epithelial cells	Epithelial cells	tS2
AACACGTTCGCAAGCC_NS_03	10858	2787	NS_03	mBrain	Epithelial cells	Epithelial cells	Malignant cells
AACACGTTCGCATGAT_LUNG_T34	9343	2518	LUNG_T34	tLung	Epithelial cells	Epithelial cells	tS1
AACACGTTCGCCAAAT_EBUS_28	2959	1226	EBUS_28	tL/B	Epithelial cells	Epithelial cells	Malignant cells
AACACGTTCTAACTGG_NS_03	11818	3129	NS_03	mBrain	Epithelial cells	Epithelial cells	Malignant cells
AACCATGAGAAGAAGC_NS_19	7078	2479	NS_19	mBrain	Epithelial cells	Epithelial cells	Malignant cells
AACCATGAGACATAAC_NS_13	2045	1101	NS_13	mBrain	Epithelial cells	Epithelial cells	Malignant cells
AACCATGAGATGCCAG_NS_06	1875	709	NS_06	mBrain	Epithelial cells	Epithelial cells	Malignant cells
AACCATGAGCAATATG_NS_07	2960	908	NS_07	mBrain	Epithelial cells	Epithelial cells	Malignant cells
AACCATGAGCAGGCTA_NS_12	42719	5742	NS_12	mBrain	Epithelial cells	Epithelial cells	Malignant cells
AACCATGAGCATGGCA_LUNG_T34	6465	1877	LUNG_T34	tLung	Epithelial cells	Epithelial cells	tS1
AACCATGAGCCACTAT_LUNG_T20	13011	3202	LUNG_T20	tLung	Epithelial cells	Epithelial cells	tS2
AACCATGAGCCAGTAG_LUNG_T28	19133	4003	LUNG_T28	tLung	Epithelial cells	Epithelial cells	tS2
AACCATGAGCTAGGCA_NS_07	28366	5196	NS_07	mBrain	Epithelial cells	Epithelial cells	Malignant cells
AACCATGAGCTGCGAA_NS_07	1443	505	NS_07	mBrain	Epithelial cells	Epithelial cells	Malignant cells
AACCATGAGGACATTA_NS_07	12087	3321	NS_07	mBrain	Epithelial cells	Epithelial cells	Malignant cells
AACCATGAGGATTCGG_NS_03	22548	3968	NS_03	mBrain	Epithelial cells	Epithelial cells	Malignant cells
AACCATGAGGCATGTG_EBUS_51	33535	5678	EBUS_51	mLN	Epithelial cells	Epithelial cells	Malignant cells
AACCATGAGGCTCAGA_NS_07	10474	2910	NS_07	mBrain	Epithelial cells	Epithelial cells	Malignant cells
AACCATGAGGGTTTCT_LUNG_T34	6090	1308	LUNG_T34	tLung	Epithelial cells	Epithelial cells	NA
AACCATGAGGTCGGAT_NS_07	3752	1503	NS_07	mBrain	Epithelial cells	Epithelial cells	Malignant cells
AACCATGAGTACGTAA_NS_12	1244	640	NS_12	mBrain	Epithelial cells	Epithelial cells	Malignant cells
AACCATGAGTAGTGCG_EBUS_51	19891	4421	EBUS_51	mLN	Epithelial cells	Epithelial cells	Malignant cells
AACCATGAGTCATGCT_LUNG_T30	7624	2157	LUNG_T30	tLung	Epithelial cells	Epithelial cells	tS1
AACCATGAGTCGTTTG_NS_03	12035	3104	NS_03	mBrain	Epithelial cells	Epithelial cells	Malignant cells
AACCATGAGTTTGCGT_NS_03	40260	5670	NS_03	mBrain	Epithelial cells	Epithelial cells	Malignant cells
AACCATGCAACGATCT_BRONCHO_11	14943	3856	BRONCHO_11	mLN	Epithelial cells	Epithelial cells	Malignant cells
AACCATGCAACTTGAC_LUNG_T34	13642	3542	LUNG_T34	tLung	Epithelial cells	Epithelial cells	tS2
AACCATGCAAGCCGCT_NS_07	12055	3439	NS_07	mBrain	Epithelial cells	Epithelial cells	Malignant cells
AACCATGCACCCTATC_LUNG_T28	11688	2921	LUNG_T28	tLung	Epithelial cells	Epithelial cells	NA
AACCATGCACCGCTAG_EBUS_28	11272	3256	EBUS_28	tL/B	Epithelial cells	Epithelial cells	Malignant cells
AACCATGCACCGCTAG_LUNG_T30	12587	3048	LUNG_T30	tLung	Epithelial cells	Epithelial cells	tS1
AACCATGCACCTATCC_EBUS_28	22389	4226	EBUS_28	tL/B	Epithelial cells	Epithelial cells	Malignant cells
AACCATGCACGCGAAA_EBUS_19	30592	5746	EBUS_19	mLN	Epithelial cells	Epithelial cells	Malignant cells
AACCATGCACGGACAA_NS_17	1777	1015	NS_17	mBrain	Epithelial cells	Epithelial cells	Malignant cells
AACCATGCACGTTGGC_EBUS_51	10676	3055	EBUS_51	mLN	Epithelial cells	Epithelial cells	Malignant cells
AACCATGCACTACAGT_BRONCHO_58	26917	4268	BRONCHO_58	tL/B	Epithelial cells	Epithelial cells	Malignant cells
AACCATGCAGAAGCAC_EBUS_28	35369	5438	EBUS_28	tL/B	Epithelial cells	Epithelial cells	Malignant cells
AACCATGCAGATGAGC_NS_07	3868	1446	NS_07	mBrain	Epithelial cells	Epithelial cells	Malignant cells
AACCATGCAGCAGTTT_EBUS_10	26243	4257	EBUS_10	mLN	Epithelial cells	Epithelial cells	Malignant cells
AACCATGCAGCGTCCA_LUNG_T18	29786	5698	LUNG_T18	tLung	Epithelial cells	Epithelial cells	tS2
AACCATGCAGTAAGAT_NS_03	9714	3143	NS_03	mBrain	Epithelial cells	Epithelial cells	Malignant cells
AACCATGCAGTCAGCC_EBUS_49	11862	2570	EBUS_49	tL/B	Epithelial cells	Epithelial cells	Malignant cells
AACCATGCAGTTCCCT_NS_07	8645	2668	NS_07	mBrain	Epithelial cells	Epithelial cells	Malignant cells
AACCATGCATAAGACA_NS_03	13436	3346	NS_03	mBrain	Epithelial cells	Epithelial cells	Malignant cells
AACCATGCATCAGTCA_LUNG_T28	25465	4910	LUNG_T28	tLung	Epithelial cells	Epithelial cells	tS2
AACCATGCATCAGTCA_LUNG_T30	4329	1829	LUNG_T30	tLung	Epithelial cells	Epithelial cells	tS1
AACCATGCATCCCATC_NS_03	48903	6265	NS_03	mBrain	Epithelial cells	Epithelial cells	Malignant cells
AACCATGCATGCATGT_EBUS_28	17054	3522	EBUS_28	tL/B	Epithelial cells	Epithelial cells	Malignant cells
AACCATGCATGCCCGA_LUNG_T19	12705	2585	LUNG_T19	tLung	Epithelial cells	Epithelial cells	tS1
AACCATGGTACCATCA_NS_17	25903	5220	NS_17	mBrain	Epithelial cells	Epithelial cells	Malignant cells
AACCATGGTACTCGCG_NS_07	1017	586	NS_07	mBrain	Epithelial cells	Epithelial cells	Malignant cells
AACCATGGTAGGCTGA_EBUS_28	10491	2939	EBUS_28	tL/B	Epithelial cells	Epithelial cells	Malignant cells
AACCATGGTAGGCTGA_LUNG_T20	10121	2340	LUNG_T20	tLung	Epithelial cells	Epithelial cells	NA
AACCATGGTATTACCG_NS_07	22390	4449	NS_07	mBrain	Epithelial cells	Epithelial cells	Malignant cells
AACCATGGTCCGAATT_BRONCHO_58	2142	795	BRONCHO_58	tL/B	Epithelial cells	Epithelial cells	Malignant cells
AACCATGGTCCGCTGA_NS_07	19796	4036	NS_07	mBrain	Epithelial cells	Epithelial cells	Malignant cells
AACCATGGTCCTGCTT_LUNG_T34	12550	3102	LUNG_T34	tLung	Epithelial cells	Epithelial cells	tS1
AACCATGGTCGCTTTC_LUNG_T34	15600	3137	LUNG_T34	tLung	Epithelial cells	Epithelial cells	tS1
AACCATGGTCTCTCTG_EBUS_51	18485	4132	EBUS_51	mLN	Epithelial cells	Epithelial cells	Malignant cells
AACCATGGTGAAAGAG_LUNG_T28	58529	6511	LUNG_T28	tLung	Epithelial cells	Epithelial cells	tS2
AACCATGGTGAACCTT_NS_19	5725	2144	NS_19	mBrain	Epithelial cells	Epithelial cells	Malignant cells
AACCATGGTGAGGGAG_EBUS_51	34819	5388	EBUS_51	mLN	Epithelial cells	Epithelial cells	Malignant cells
AACCATGGTGCAACTT_NS_12	1189	652	NS_12	mBrain	Epithelial cells	Epithelial cells	Malignant cells
AACCATGGTGCCTGCA_EBUS_28	3353	1462	EBUS_28	tL/B	Epithelial cells	Epithelial cells	Malignant cells
AACCATGGTGGTTTCA_EBUS_28	8383	2632	EBUS_28	tL/B	Epithelial cells	Epithelial cells	Malignant cells
AACCATGGTTCAGGCC_LUNG_T34	14538	3202	LUNG_T34	tLung	Epithelial cells	Epithelial cells	tS1
AACCATGGTTGAGTTC_NS_13	1029	424	NS_13	mBrain	Epithelial cells	Epithelial cells	Malignant cells
AACCATGGTTGTGGAG_LUNG_T28	6745	1937	LUNG_T28	tLung	Epithelial cells	Epithelial cells	NA
AACCATGTCAAACCAC_EBUS_10	6517	1744	EBUS_10	mLN	Epithelial cells	Epithelial cells	Malignant cells
AACCATGTCAACGAAA_LUNG_T18	20014	4101	LUNG_T18	tLung	Epithelial cells	Epithelial cells	tS2
AACCATGTCACGATGT_EBUS_28	2928	1390	EBUS_28	tL/B	Epithelial cells	Epithelial cells	Malignant cells
AACCATGTCAGGCAAG_EBUS_49	7065	1682	EBUS_49	tL/B	Epithelial cells	Epithelial cells	NA
AACCATGTCAGTCCCT_LUNG_T19	14770	3406	LUNG_T19	tLung	Epithelial cells	Epithelial cells	tS1
AACCATGTCATGCATG_NS_12	1297	665	NS_12	mBrain	Epithelial cells	Epithelial cells	Malignant cells
AACCATGTCCTTTACA_NS_07	30945	5091	NS_07	mBrain	Epithelial cells	Epithelial cells	Malignant cells
AACCATGTCGGCGCAT_LUNG_T30	1105	551	LUNG_T30	tLung	Epithelial cells	Epithelial cells	tS1
AACCATGTCGTACCGG_NS_12	1260	597	NS_12	mBrain	Epithelial cells	Epithelial cells	Malignant cells
AACCATGTCGTATCAG_NS_03	74912	7279	NS_03	mBrain	Epithelial cells	Epithelial cells	Malignant cells
AACCATGTCGTGGACC_EBUS_06	8016	2621	EBUS_06	tL/B	Epithelial cells	Epithelial cells	Malignant cells
AACCATGTCTACCAGA_NS_07	8754	2781	NS_07	mBrain	Epithelial cells	Epithelial cells	Malignant cells
AACCATGTCTACGAGT_NS_07	3886	1535	NS_07	mBrain	Epithelial cells	Epithelial cells	Malignant cells
AACCATGTCTCTAGGA_NS_07	9614	2848	NS_07	mBrain	Epithelial cells	Epithelial cells	Malignant cells
AACCATGTCTGTTTGT_EBUS_28	15648	3861	EBUS_28	tL/B	Epithelial cells	Epithelial cells	Malignant cells
AACCATGTCTTACCGC_NS_07	4094	1437	NS_07	mBrain	Epithelial cells	Epithelial cells	Malignant cells
AACCATGTCTTCATGT_NS_07	14723	3714	NS_07	mBrain	Epithelial cells	Epithelial cells	Malignant cells
AACCATGTCTTTAGGG_NS_07	5298	1830	NS_07	mBrain	Epithelial cells	Epithelial cells	Malignant cells
AACCGCGAGAAGGCCT_EBUS_10	2160	920	EBUS_10	mLN	Epithelial cells	Epithelial cells	Malignant cells
AACCGCGAGAAGGCCT_LUNG_T34	16029	3222	LUNG_T34	tLung	Epithelial cells	Epithelial cells	tS1
AACCGCGAGACAAAGG_NS_07	13300	3613	NS_07	mBrain	Epithelial cells	Epithelial cells	Malignant cells
AACCGCGAGACAGAGA_LUNG_T06	9628	2856	LUNG_T06	tLung	Epithelial cells	Epithelial cells	tS2
AACCGCGAGACAGGCT_NS_13	10623	3580	NS_13	mBrain	Epithelial cells	Epithelial cells	Malignant cells
AACCGCGAGACCGGAT_NS_13	1676	765	NS_13	mBrain	Epithelial cells	Epithelial cells	Malignant cells
AACCGCGAGACCTTTG_EBUS_19	38764	6870	EBUS_19	mLN	Epithelial cells	Epithelial cells	Malignant cells
AACCGCGAGACCTTTG_NS_04	55102	6301	NS_04	mBrain	Epithelial cells	Epithelial cells	Malignant cells
AACCGCGAGACTAGGC_NS_03	6534	1867	NS_03	mBrain	Epithelial cells	Epithelial cells	Malignant cells
AACCGCGAGCGTTCCG_LUNG_T19	6746	2247	LUNG_T19	tLung	Epithelial cells	Epithelial cells	tS1
AACCGCGAGGGATGGG_EBUS_51	11747	3480	EBUS_51	mLN	Epithelial cells	Epithelial cells	Malignant cells
AACCGCGAGGGTTTCT_EBUS_28	12075	3019	EBUS_28	tL/B	Epithelial cells	Epithelial cells	Malignant cells
AACCGCGAGTCAAGCG_NS_03	19672	4067	NS_03	mBrain	Epithelial cells	Epithelial cells	Malignant cells
AACCGCGAGTCGTACT_NS_13	12486	3113	NS_13	mBrain	Epithelial cells	Epithelial cells	Malignant cells
AACCGCGAGTGCTGCC_LUNG_T25	1498	804	LUNG_T25	tLung	Epithelial cells	Epithelial cells	tS1
AACCGCGAGTGGAGTC_LUNG_T20	2026	989	LUNG_T20	tLung	Epithelial cells	Epithelial cells	tS2
AACCGCGAGTGTTAGA_LUNG_T20	1203	496	LUNG_T20	tLung	Epithelial cells	Epithelial cells	NA
AACCGCGAGTTGCAGG_NS_07	6586	2217	NS_07	mBrain	Epithelial cells	Epithelial cells	Malignant cells
AACCGCGCAAATCCGT_LUNG_T30	1328	732	LUNG_T30	tLung	Epithelial cells	Epithelial cells	tS1
AACCGCGCAAGCTGTT_NS_07	12801	3293	NS_07	mBrain	Epithelial cells	Epithelial cells	Malignant cells
AACCGCGCAATCACAC_NS_04	17802	3706	NS_04	mBrain	Epithelial cells	Epithelial cells	Malignant cells
AACCGCGCAATCCAAC_LUNG_T25	7573	2139	LUNG_T25	tLung	Epithelial cells	Epithelial cells	tS1
AACCGCGCAATGGAAT_NS_03	6591	1852	NS_03	mBrain	Epithelial cells	Epithelial cells	Malignant cells
AACCGCGCACAGATTC_LUNG_T30	3206	1245	LUNG_T30	tLung	Epithelial cells	Epithelial cells	tS1
AACCGCGCACATTCGA_LUNG_T34	6841	2151	LUNG_T34	tLung	Epithelial cells	Epithelial cells	tS1
AACCGCGCACATTTCT_NS_04	10162	2793	NS_04	mBrain	Epithelial cells	Epithelial cells	Malignant cells
AACCGCGCACGGACAA_LUNG_T30	2711	1092	LUNG_T30	tLung	Epithelial cells	Epithelial cells	tS1
AACCGCGCACGGACAA_NS_04	20114	4532	NS_04	mBrain	Epithelial cells	Epithelial cells	Malignant cells
AACCGCGCACGGATAG_NS_07	6904	2445	NS_07	mBrain	Epithelial cells	Epithelial cells	Malignant cells
AACCGCGCACTGTCGG_NS_12	10235	3305	NS_12	mBrain	Epithelial cells	Epithelial cells	Malignant cells
AACCGCGCAGAGTGTG_NS_07	8443	2332	NS_07	mBrain	Epithelial cells	Epithelial cells	Malignant cells
AACCGCGCAGCGAACA_NS_07	10946	2878	NS_07	mBrain	Epithelial cells	Epithelial cells	Malignant cells
AACCGCGCAGGAACGT_NS_07	1516	755	NS_07	mBrain	Epithelial cells	Epithelial cells	Malignant cells
AACCGCGCAGGCAGTA_LUNG_T30	2257	970	LUNG_T30	tLung	Epithelial cells	Epithelial cells	tS1
AACCGCGCAGTGGAGT_EBUS_51	7420	2334	EBUS_51	mLN	Epithelial cells	Epithelial cells	NA
AACCGCGCATACCATG_NS_17	8708	2763	NS_17	mBrain	Epithelial cells	Epithelial cells	Malignant cells
AACCGCGCATCGACGC_LUNG_T30	3905	1468	LUNG_T30	tLung	Epithelial cells	Epithelial cells	tS1
AACCGCGCATCGTCGG_NS_12	1560	974	NS_12	mBrain	Epithelial cells	Epithelial cells	Malignant cells
AACCGCGCATGAAGTA_NS_07	9541	2755	NS_07	mBrain	Epithelial cells	Epithelial cells	Malignant cells
AACCGCGCATGCCTTC_NS_07	2084	782	NS_07	mBrain	Epithelial cells	Epithelial cells	Malignant cells
AACCGCGCATGGATGG_NS_07	1514	472	NS_07	mBrain	Epithelial cells	Epithelial cells	Malignant cells
AACCGCGCATGTCTCC_LUNG_T25	3195	1382	LUNG_T25	tLung	Epithelial cells	Epithelial cells	tS1
AACCGCGCATTTGCCC_EBUS_51	17042	3460	EBUS_51	mLN	Epithelial cells	Epithelial cells	Malignant cells
AACCGCGGTACAGACG_NS_07	2040	876	NS_07	mBrain	Epithelial cells	Epithelial cells	Malignant cells
AACCGCGGTATAAACG_NS_13	1990	775	NS_13	mBrain	Epithelial cells	Epithelial cells	Malignant cells
AACCGCGGTCAAACTC_LUNG_T34	8264	1591	LUNG_T34	tLung	Epithelial cells	Epithelial cells	tS1
AACCGCGGTCAGCTAT_EBUS_28	15827	4094	EBUS_28	tL/B	Epithelial cells	Epithelial cells	Malignant cells
AACCGCGGTCCCTTGT_NS_07	1553	868	NS_07	mBrain	Epithelial cells	Epithelial cells	Malignant cells
AACCGCGGTCGCGGTT_NS_07	26519	4957	NS_07	mBrain	Epithelial cells	Epithelial cells	Malignant cells
AACCGCGGTCTTGTCC_NS_13	5983	2175	NS_13	mBrain	Epithelial cells	Epithelial cells	Malignant cells
AACCGCGGTGAGTATA_LUNG_T18	17966	4116	LUNG_T18	tLung	Epithelial cells	Epithelial cells	tS2
AACCGCGGTGCATCTA_NS_03	7424	2139	NS_03	mBrain	Epithelial cells	Epithelial cells	Malignant cells
AACCGCGGTGTGAAAT_EBUS_51	2801	1223	EBUS_51	mLN	Epithelial cells	Epithelial cells	Malignant cells
AACCGCGGTGTTCGAT_EBUS_06	17293	4220	EBUS_06	tL/B	Epithelial cells	Epithelial cells	Malignant cells
AACCGCGGTTGTCTTT_NS_13	1369	711	NS_13	mBrain	Epithelial cells	Epithelial cells	Malignant cells
AACCGCGGTTTGACTG_EBUS_51	42417	6058	EBUS_51	mLN	Epithelial cells	Epithelial cells	Malignant cells
AACCGCGGTTTGTGTG_LUNG_T25	8139	1983	LUNG_T25	tLung	Epithelial cells	Epithelial cells	tS1
AACCGCGTCAACGCTA_LUNG_T28	32977	5488	LUNG_T28	tLung	Epithelial cells	Epithelial cells	tS2
AACCGCGTCAATAAGG_NS_13	17763	3376	NS_13	mBrain	Epithelial cells	Epithelial cells	Malignant cells
AACCGCGTCACGCGGT_NS_17	2647	1344	NS_17	mBrain	Epithelial cells	Epithelial cells	Malignant cells
AACCGCGTCAGAGCTT_EBUS_28	5250	1810	EBUS_28	tL/B	Epithelial cells	Epithelial cells	Malignant cells
AACCGCGTCCAGATCA_NS_03	3225	1234	NS_03	mBrain	Epithelial cells	Epithelial cells	Malignant cells
AACCGCGTCCCAAGTA_NS_04	51085	7275	NS_04	mBrain	Epithelial cells	Epithelial cells	Malignant cells
AACCGCGTCGTGGACC_NS_12	4287	1738	NS_12	mBrain	Epithelial cells	Epithelial cells	Malignant cells
AACCGCGTCTACGAGT_NS_07	6666	2228	NS_07	mBrain	Epithelial cells	Epithelial cells	Malignant cells
AACCGCGTCTAGAGTC_NS_12	29380	5174	NS_12	mBrain	Epithelial cells	Epithelial cells	Malignant cells
AACCGCGTCTCGCTTG_LUNG_T34	3463	1248	LUNG_T34	tLung	Epithelial cells	Epithelial cells	tS1
AACCGCGTCTGCGTAA_NS_07	2670	1311	NS_07	mBrain	Epithelial cells	Epithelial cells	Malignant cells
AACCGCGTCTGGCGAC_NS_03	19055	4091	NS_03	mBrain	Epithelial cells	Epithelial cells	Malignant cells
AACCGCGTCTTACCTA_NS_06	3623	1030	NS_06	mBrain	Epithelial cells	Epithelial cells	Malignant cells
AACCGCGTCTTGTCAT_NS_07	5780	1906	NS_07	mBrain	Epithelial cells	Epithelial cells	Malignant cells
AACCGCGTCTTTACGT_EBUS_28	7980	2366	EBUS_28	tL/B	Epithelial cells	Epithelial cells	Malignant cells
AACCGCGTCTTTAGTC_EBUS_28	14428	3490	EBUS_28	tL/B	Epithelial cells	Epithelial cells	Malignant cells
AACGTTGAGAAACCGC_NS_07	4232	1410	NS_07	mBrain	Epithelial cells	Epithelial cells	Malignant cells
AACGTTGAGAATGTGT_EBUS_13	4368	1475	EBUS_13	mLN	Epithelial cells	Epithelial cells	Malignant cells
AACGTTGAGAATGTGT_NS_02	1639	750	NS_02	mBrain	Epithelial cells	Epithelial cells	Malignant cells
AACGTTGAGAGGTTGC_NS_07	18707	4020	NS_07	mBrain	Epithelial cells	Epithelial cells	Malignant cells
AACGTTGAGCAGGTCA_NS_04	26849	5095	NS_04	mBrain	Epithelial cells	Epithelial cells	Malignant cells
AACGTTGAGCCCAACC_NS_19	1438	790	NS_19	mBrain	Epithelial cells	Epithelial cells	Malignant cells
AACGTTGAGCCCTAAT_NS_04	1589	717	NS_04	mBrain	Epithelial cells	Epithelial cells	Malignant cells
AACGTTGAGCGCCTTG_NS_17	28180	4993	NS_17	mBrain	Epithelial cells	Epithelial cells	Malignant cells
AACGTTGAGCGTAATA_NS_12	1365	578	NS_12	mBrain	Epithelial cells	Epithelial cells	Malignant cells
AACGTTGAGCTGCAAG_EBUS_28	22873	4406	EBUS_28	tL/B	Epithelial cells	Epithelial cells	Malignant cells
AACGTTGAGGAGCGTT_EBUS_28	4074	1561	EBUS_28	tL/B	Epithelial cells	Epithelial cells	Malignant cells
AACGTTGAGGTAGCTG_LUNG_T25	5716	1810	LUNG_T25	tLung	Epithelial cells	Epithelial cells	tS1
AACGTTGAGTACGTAA_EBUS_51	10536	3008	EBUS_51	mLN	Epithelial cells	Epithelial cells	Malignant cells
AACGTTGAGTGTTGAA_EBUS_28	1559	809	EBUS_28	tL/B	Epithelial cells	Epithelial cells	Malignant cells
AACGTTGAGTTAACGA_EBUS_28	5431	1773	EBUS_28	tL/B	Epithelial cells	Epithelial cells	Malignant cells
AACGTTGAGTTCGATC_LUNG_T28	22226	4698	LUNG_T28	tLung	Epithelial cells	Epithelial cells	tS2
AACGTTGAGTTGTCGT_NS_03	10657	2866	NS_03	mBrain	Epithelial cells	Epithelial cells	Malignant cells
AACGTTGCAAAGGTGC_LUNG_T30	1451	670	LUNG_T30	tLung	Epithelial cells	Epithelial cells	tS1
AACGTTGCAAGCTGGA_NS_12	2890	1179	NS_12	mBrain	Epithelial cells	Epithelial cells	Malignant cells
AACGTTGCAAGTAGTA_NS_19	3706	1541	NS_19	mBrain	Epithelial cells	Epithelial cells	Malignant cells
AACGTTGCAAGTTCTG_NS_03	25945	4467	NS_03	mBrain	Epithelial cells	Epithelial cells	Malignant cells
AACGTTGCACAGGTTT_NS_03	1729	471	NS_03	mBrain	Epithelial cells	Epithelial cells	Malignant cells
AACGTTGCACAGTCGC_NS_07	18041	3905	NS_07	mBrain	Epithelial cells	Epithelial cells	Malignant cells
AACGTTGCACCAACCG_NS_07	20865	4301	NS_07	mBrain	Epithelial cells	Epithelial cells	Malignant cells
AACGTTGCACTAGTAC_NS_07	17276	3883	NS_07	mBrain	Epithelial cells	Epithelial cells	Malignant cells
AACGTTGCACTGTTAG_LUNG_T28	15158	4062	LUNG_T28	tLung	Epithelial cells	Epithelial cells	tS2
AACGTTGCAGCGTCCA_NS_04	7046	2371	NS_04	mBrain	Epithelial cells	Epithelial cells	Malignant cells
AACGTTGCAGCTCGAC_NS_04	6940	2193	NS_04	mBrain	Epithelial cells	Epithelial cells	Malignant cells
AACGTTGCAGTAACGG_EBUS_28	2325	1200	EBUS_28	tL/B	Epithelial cells	Epithelial cells	Malignant cells
AACGTTGCAGTCGATT_NS_13	2274	1018	NS_13	mBrain	Epithelial cells	Epithelial cells	Malignant cells
AACGTTGCATACCATG_EBUS_28	18063	4400	EBUS_28	tL/B	Epithelial cells	Epithelial cells	Malignant cells
AACGTTGCATATGAGA_NS_13	1988	924	NS_13	mBrain	Epithelial cells	Epithelial cells	Malignant cells
AACGTTGCATGCCACG_LUNG_T18	1625	749	LUNG_T18	tLung	Epithelial cells	Epithelial cells	tS1
AACGTTGCATGGTCTA_NS_03	7982	2151	NS_03	mBrain	Epithelial cells	Epithelial cells	Malignant cells
AACGTTGGTAACGTTC_LUNG_T34	18054	3692	LUNG_T34	tLung	Epithelial cells	Epithelial cells	tS1
AACGTTGGTAACGTTC_NS_12	81851	7838	NS_12	mBrain	Epithelial cells	Epithelial cells	Malignant cells
AACGTTGGTAATCGTC_NS_07	13558	3435	NS_07	mBrain	Epithelial cells	Epithelial cells	Malignant cells
AACGTTGGTACAGTGG_NS_12	46111	6675	NS_12	mBrain	Epithelial cells	Epithelial cells	Malignant cells
AACGTTGGTAGAGTGC_NS_07	24167	4950	NS_07	mBrain	Epithelial cells	Epithelial cells	Malignant cells
AACGTTGGTAGATTAG_NS_07	10816	2963	NS_07	mBrain	Epithelial cells	Epithelial cells	Malignant cells
AACGTTGGTAGCTTGT_LUNG_T20	21390	4553	LUNG_T20	tLung	Epithelial cells	Epithelial cells	tS2
AACGTTGGTAGGGTAC_NS_12	15681	4236	NS_12	mBrain	Epithelial cells	Epithelial cells	Malignant cells
AACGTTGGTATAGTAG_LUNG_T28	23540	4835	LUNG_T28	tLung	Epithelial cells	Epithelial cells	tS2
AACGTTGGTATTCTCT_NS_03	24495	4506	NS_03	mBrain	Epithelial cells	Epithelial cells	Malignant cells
AACGTTGGTCAAAGAT_NS_12	39669	6155	NS_12	mBrain	Epithelial cells	Epithelial cells	Malignant cells
AACGTTGGTCACCTAA_NS_03	30553	5130	NS_03	mBrain	Epithelial cells	Epithelial cells	Malignant cells
AACGTTGGTCGTGGCT_NS_07	6898	2479	NS_07	mBrain	Epithelial cells	Epithelial cells	Malignant cells
AACGTTGGTCTAGGTT_EBUS_28	7887	2336	EBUS_28	tL/B	Epithelial cells	Epithelial cells	Malignant cells
AACGTTGGTGCAGTAG_NS_12	1586	818	NS_12	mBrain	Epithelial cells	Epithelial cells	Malignant cells
AACGTTGGTGGACGAT_NS_12	15956	3875	NS_12	mBrain	Epithelial cells	Epithelial cells	Malignant cells
AACGTTGGTTAAAGTG_LUNG_T18	4517	1543	LUNG_T18	tLung	Epithelial cells	Epithelial cells	tS2
AACGTTGGTTATGTGC_LUNG_T28	48178	6500	LUNG_T28	tLung	Epithelial cells	Epithelial cells	tS2
AACGTTGGTTCCACGG_LUNG_T34	10048	2590	LUNG_T34	tLung	Epithelial cells	Epithelial cells	tS1
AACGTTGGTTCGGCAC_NS_03	6865	1965	NS_03	mBrain	Epithelial cells	Epithelial cells	Malignant cells
AACGTTGGTTCTGGTA_NS_07	1637	639	NS_07	mBrain	Epithelial cells	Epithelial cells	Malignant cells
AACGTTGGTTGCGCAC_NS_04	18421	3992	NS_04	mBrain	Epithelial cells	Epithelial cells	Malignant cells
AACGTTGGTTGTCTTT_EBUS_06	6228	2317	EBUS_06	tL/B	Epithelial cells	Epithelial cells	Malignant cells
AACGTTGTCACAATGC_NS_07	2532	1059	NS_07	mBrain	Epithelial cells	Epithelial cells	Malignant cells
AACGTTGTCACCTCGT_EBUS_12	1271	438	EBUS_12	mLN	Epithelial cells	Epithelial cells	NA
AACGTTGTCACGGTTA_NS_04	1215	408	NS_04	mBrain	Epithelial cells	Epithelial cells	Malignant cells
AACGTTGTCCATGCTC_LUNG_T28	57942	7481	LUNG_T28	tLung	Epithelial cells	Epithelial cells	tS2
AACGTTGTCCTCAACC_NS_07	12976	3641	NS_07	mBrain	Epithelial cells	Epithelial cells	Malignant cells
AACGTTGTCCTTGCCA_EBUS_51	16502	3812	EBUS_51	mLN	Epithelial cells	Epithelial cells	Malignant cells
AACGTTGTCGACGGAA_NS_02	2047	759	NS_02	mBrain	Epithelial cells	Epithelial cells	Malignant cells
AACGTTGTCGATAGAA_EBUS_19	1182	603	EBUS_19	mLN	Epithelial cells	Epithelial cells	NA
AACGTTGTCGGAAATA_EBUS_51	1071	495	EBUS_51	mLN	Epithelial cells	Epithelial cells	NA
AACGTTGTCGGATGTT_EBUS_28	3445	1273	EBUS_28	tL/B	Epithelial cells	Epithelial cells	Malignant cells
AACGTTGTCTCCCTGA_NS_13	10304	3055	NS_13	mBrain	Epithelial cells	Epithelial cells	Malignant cells
AACGTTGTCTCCGGTT_LUNG_T28	9784	3205	LUNG_T28	tLung	Epithelial cells	Epithelial cells	tS2
AACGTTGTCTGCTGCT_EBUS_51	1648	690	EBUS_51	mLN	Epithelial cells	Epithelial cells	Malignant cells
AACGTTGTCTGGTGTA_NS_04	32562	5213	NS_04	mBrain	Epithelial cells	Epithelial cells	Malignant cells
AACGTTGTCTTCATGT_EBUS_28	30062	5480	EBUS_28	tL/B	Epithelial cells	Epithelial cells	Malignant cells
AACTCAGAGACAAGCC_NS_03	37335	5326	NS_03	mBrain	Epithelial cells	Epithelial cells	Malignant cells
AACTCAGAGACCGGAT_NS_12	1101	606	NS_12	mBrain	Epithelial cells	Epithelial cells	Malignant cells
AACTCAGAGACTTGAA_EBUS_28	6866	2021	EBUS_28	tL/B	Epithelial cells	Epithelial cells	Malignant cells
AACTCAGAGATACACA_EBUS_28	11579	2874	EBUS_28	tL/B	Epithelial cells	Epithelial cells	Malignant cells
AACTCAGAGATCGGGT_NS_17	1602	979	NS_17	mBrain	Epithelial cells	Epithelial cells	Malignant cells
AACTCAGAGATCTGCT_EBUS_28	9187	2486	EBUS_28	tL/B	Epithelial cells	Epithelial cells	Malignant cells
AACTCAGAGCAATATG_LUNG_T34	6649	2279	LUNG_T34	tLung	Epithelial cells	Epithelial cells	tS1
AACTCAGAGCAGACTG_EBUS_49	3285	868	EBUS_49	tL/B	Epithelial cells	Epithelial cells	Malignant cells
AACTCAGAGCAGATCG_NS_17	56172	6917	NS_17	mBrain	Epithelial cells	Epithelial cells	Malignant cells
AACTCAGAGCTAGTCT_EBUS_28	33035	5597	EBUS_28	tL/B	Epithelial cells	Epithelial cells	Malignant cells
AACTCAGAGCTAGTGG_NS_19	15638	4049	NS_19	mBrain	Epithelial cells	Epithelial cells	Malignant cells
AACTCAGAGCTTATCG_EBUS_06	58020	7687	EBUS_06	tL/B	Epithelial cells	Epithelial cells	Malignant cells
AACTCAGAGGAATGGA_EBUS_10	16107	4226	EBUS_10	mLN	Epithelial cells	Epithelial cells	Malignant cells
AACTCAGAGGTCATCT_NS_07	3625	1609	NS_07	mBrain	Epithelial cells	Epithelial cells	Malignant cells
AACTCAGAGGTGCTAG_EBUS_28	6472	2453	EBUS_28	tL/B	Epithelial cells	Epithelial cells	NA
AACTCAGAGTACGATA_NS_12	1972	1061	NS_12	mBrain	Epithelial cells	Epithelial cells	Malignant cells
AACTCAGAGTCCCACG_EBUS_28	6378	2502	EBUS_28	tL/B	Epithelial cells	Epithelial cells	Malignant cells
AACTCAGAGTCGTACT_NS_07	14330	3452	NS_07	mBrain	Epithelial cells	Epithelial cells	Malignant cells
AACTCAGAGTGAATTG_NS_12	1136	513	NS_12	mBrain	Epithelial cells	Epithelial cells	Malignant cells
AACTCAGAGTGTCCCG_NS_07	3834	1529	NS_07	mBrain	Epithelial cells	Epithelial cells	Malignant cells
AACTCAGAGTTTGCGT_NS_07	7039	1848	NS_07	mBrain	Epithelial cells	Epithelial cells	Malignant cells
AACTCAGCAAAGGCGT_NS_17	88845	7688	NS_17	mBrain	Epithelial cells	Epithelial cells	Malignant cells
AACTCAGCAAGTACCT_EBUS_28	22076	4044	EBUS_28	tL/B	Epithelial cells	Epithelial cells	Malignant cells
AACTCAGCAAGTACCT_LUNG_T20	4188	1391	LUNG_T20	tLung	Epithelial cells	Epithelial cells	tS2
AACTCAGCAAGTTGTC_EBUS_51	19555	4080	EBUS_51	mLN	Epithelial cells	Epithelial cells	Malignant cells
AACTCAGCAAGTTGTC_NS_17	79152	7611	NS_17	mBrain	Epithelial cells	Epithelial cells	Malignant cells
AACTCAGCAATGAATG_LUNG_T30	4859	1687	LUNG_T30	tLung	Epithelial cells	Epithelial cells	tS1
AACTCAGCAATGAATG_NS_19	13752	3274	NS_19	mBrain	Epithelial cells	Epithelial cells	Malignant cells
AACTCAGCACATGACT_EBUS_51	1705	878	EBUS_51	mLN	Epithelial cells	Epithelial cells	Malignant cells
AACTCAGCAGACGCCT_EBUS_28	16956	3176	EBUS_28	tL/B	Epithelial cells	Epithelial cells	Malignant cells
AACTCAGCAGACGCCT_LUNG_T18	8941	2586	LUNG_T18	tLung	Epithelial cells	Epithelial cells	tS2
AACTCAGCAGATCTGT_NS_07	5711	1925	NS_07	mBrain	Epithelial cells	Epithelial cells	Malignant cells
AACTCAGCAGGTTTCA_NS_13	1511	886	NS_13	mBrain	Epithelial cells	Epithelial cells	Malignant cells
AACTCAGCAGTAAGCG_NS_04	33022	5778	NS_04	mBrain	Epithelial cells	Epithelial cells	Malignant cells
AACTCAGCATGTAAGA_LUNG_T18	19404	4144	LUNG_T18	tLung	Epithelial cells	Epithelial cells	tS2
AACTCAGCATTTGCTT_EBUS_28	6407	1959	EBUS_28	tL/B	Epithelial cells	Epithelial cells	Malignant cells
AACTCAGGTAAATGTG_LUNG_T34	26537	4790	LUNG_T34	tLung	Epithelial cells	Epithelial cells	tS2
AACTCAGGTAAGTGGC_LUNG_T28	3689	1530	LUNG_T28	tLung	Epithelial cells	Epithelial cells	tS2
AACTCAGGTACCCAAT_NS_12	23145	4777	NS_12	mBrain	Epithelial cells	Epithelial cells	Malignant cells
AACTCAGGTACCGCTG_NS_12	1241	751	NS_12	mBrain	Epithelial cells	Epithelial cells	Malignant cells
AACTCAGGTAGAGGAA_NS_03	16339	3472	NS_03	mBrain	Epithelial cells	Epithelial cells	Malignant cells
AACTCAGGTAGAGGAA_NS_07	19656	4498	NS_07	mBrain	Epithelial cells	Epithelial cells	Malignant cells
AACTCAGGTAGATTAG_NS_07	6323	2134	NS_07	mBrain	Epithelial cells	Epithelial cells	Malignant cells
AACTCAGGTAGCCTAT_LUNG_T18	8114	2817	LUNG_T18	tLung	Epithelial cells	Epithelial cells	tS2
AACTCAGGTAGCCTCG_EBUS_15	6412	1907	EBUS_15	mLN	Epithelial cells	Epithelial cells	Malignant cells
AACTCAGGTCACTTCC_LUNG_T34	14222	3270	LUNG_T34	tLung	Epithelial cells	Epithelial cells	tS2
AACTCAGGTCTAGGTT_NS_12	8356	2959	NS_12	mBrain	Epithelial cells	Epithelial cells	Malignant cells
AACTCAGGTGACCAAG_NS_04	25003	4657	NS_04	mBrain	Epithelial cells	Epithelial cells	Malignant cells
AACTCAGGTGATGCCC_LUNG_T34	9373	2443	LUNG_T34	tLung	Epithelial cells	Epithelial cells	tS1
AACTCAGGTGCGCTTG_NS_07	2913	1316	NS_07	mBrain	Epithelial cells	Epithelial cells	Malignant cells
AACTCAGGTTACTGAC_EBUS_28	1551	834	EBUS_28	tL/B	Epithelial cells	Epithelial cells	Malignant cells
AACTCAGTCACAACGT_NS_07	4177	1646	NS_07	mBrain	Epithelial cells	Epithelial cells	Malignant cells
AACTCAGTCACAGGCC_LUNG_T20	14386	3175	LUNG_T20	tLung	Epithelial cells	Epithelial cells	tS2
AACTCAGTCAGAGCTT_NS_07	6428	1956	NS_07	mBrain	Epithelial cells	Epithelial cells	Malignant cells
AACTCAGTCAGCTGGC_NS_04	23818	5070	NS_04	mBrain	Epithelial cells	Epithelial cells	Malignant cells
AACTCAGTCCAGTAGT_LUNG_T28	3350	1427	LUNG_T28	tLung	Epithelial cells	Epithelial cells	tS2
AACTCAGTCCCACTTG_NS_12	27658	5350	NS_12	mBrain	Epithelial cells	Epithelial cells	Malignant cells
AACTCAGTCCCATTAT_NS_07	11659	2970	NS_07	mBrain	Epithelial cells	Epithelial cells	Malignant cells
AACTCAGTCCGTTGCT_LUNG_T34	13161	2914	LUNG_T34	tLung	Epithelial cells	Epithelial cells	tS1
AACTCAGTCCTATTCA_NS_12	1124	736	NS_12	mBrain	Epithelial cells	Epithelial cells	Malignant cells
AACTCAGTCGAGAACG_LUNG_T34	12539	2897	LUNG_T34	tLung	Epithelial cells	Epithelial cells	tS1
AACTCAGTCGGTCTAA_NS_07	5989	1964	NS_07	mBrain	Epithelial cells	Epithelial cells	Malignant cells
AACTCAGTCGTCTGAA_LUNG_T30	2220	1002	LUNG_T30	tLung	Epithelial cells	Epithelial cells	tS1
AACTCAGTCGTTACAG_NS_03	9655	2834	NS_03	mBrain	Epithelial cells	Epithelial cells	Malignant cells
AACTCAGTCTAACTCT_NS_19	5616	2292	NS_19	mBrain	Epithelial cells	Epithelial cells	Malignant cells
AACTCAGTCTACCTGC_NS_07	12752	3604	NS_07	mBrain	Epithelial cells	Epithelial cells	Malignant cells
AACTCAGTCTCATTCA_LUNG_T19	16036	3750	LUNG_T19	tLung	Epithelial cells	Epithelial cells	tS1
AACTCAGTCTCATTCA_LUNG_T34	13058	3004	LUNG_T34	tLung	Epithelial cells	Epithelial cells	tS1
AACTCAGTCTCCTATA_EBUS_28	21882	4297	EBUS_28	tL/B	Epithelial cells	Epithelial cells	Malignant cells
AACTCAGTCTGGCGAC_LUNG_T34	11579	2462	LUNG_T34	tLung	Epithelial cells	Epithelial cells	tS1
AACTCAGTCTTGCATT_EBUS_28	20690	4417	EBUS_28	tL/B	Epithelial cells	Epithelial cells	Malignant cells
AACTCAGTCTTTACGT_NS_13	1361	759	NS_13	mBrain	Epithelial cells	Epithelial cells	Malignant cells
AACTCCCAGAATGTTG_NS_07	8295	2518	NS_07	mBrain	Epithelial cells	Epithelial cells	Malignant cells
AACTCCCAGACGCAAC_NS_04	70774	6981	NS_04	mBrain	Epithelial cells	Epithelial cells	Malignant cells
AACTCCCAGAGACTTA_NS_04	85153	8637	NS_04	mBrain	Epithelial cells	Epithelial cells	Malignant cells
AACTCCCAGAGCCTAG_NS_19	1718	900	NS_19	mBrain	Epithelial cells	Epithelial cells	Malignant cells
AACTCCCAGAGTCTGG_LUNG_T19	7886	1812	LUNG_T19	tLung	Epithelial cells	Epithelial cells	tS1
AACTCCCAGATGTGTA_NS_07	9999	2664	NS_07	mBrain	Epithelial cells	Epithelial cells	Malignant cells
AACTCCCAGCAGCCTC_NS_03	19238	3409	NS_03	mBrain	Epithelial cells	Epithelial cells	Malignant cells
AACTCCCAGCGAAGGG_LUNG_T34	8432	2132	LUNG_T34	tLung	Epithelial cells	Epithelial cells	tS1
AACTCCCAGCGATGAC_EBUS_28	1360	661	EBUS_28	tL/B	Epithelial cells	Epithelial cells	Malignant cells
AACTCCCAGCGTAATA_LUNG_T08	24117	4515	LUNG_T08	tLung	Epithelial cells	Epithelial cells	tS1
AACTCCCAGCGTGTCC_LUNG_T06	2831	930	LUNG_T06	tLung	Epithelial cells	Epithelial cells	tS1
AACTCCCAGCTGAACG_NS_07	2693	504	NS_07	mBrain	Epithelial cells	Epithelial cells	Malignant cells
AACTCCCAGGGCACTA_NS_07	8142	2723	NS_07	mBrain	Epithelial cells	Epithelial cells	Malignant cells
AACTCCCAGTAGATGT_LUNG_T28	14070	3172	LUNG_T28	tLung	Epithelial cells	Epithelial cells	tS2
AACTCCCAGTGTCCCG_NS_17	5601	2156	NS_17	mBrain	Epithelial cells	Epithelial cells	Malignant cells
AACTCCCAGTTAGGTA_LUNG_T28	3073	1154	LUNG_T28	tLung	Epithelial cells	Epithelial cells	NA
AACTCCCAGTTGAGTA_EBUS_13	37734	5295	EBUS_13	mLN	Epithelial cells	Epithelial cells	Malignant cells
AACTCCCAGTTTAGGA_NS_12	5870	2339	NS_12	mBrain	Epithelial cells	Epithelial cells	Malignant cells
AACTCCCCAAGACACG_EBUS_06	1869	807	EBUS_06	tL/B	Epithelial cells	Epithelial cells	Malignant cells
AACTCCCCAAGTACCT_LUNG_T34	5984	1853	LUNG_T34	tLung	Epithelial cells	Epithelial cells	tS1
AACTCCCCAATAGCGG_EBUS_10	2362	1040	EBUS_10	mLN	Epithelial cells	Epithelial cells	Malignant cells
AACTCCCCAATCCAAC_EBUS_51	18358	4021	EBUS_51	mLN	Epithelial cells	Epithelial cells	Malignant cells
AACTCCCCACGGTAAG_EBUS_06	1293	634	EBUS_06	tL/B	Epithelial cells	Epithelial cells	Malignant cells
AACTCCCCACGTGAGA_NS_03	13428	3635	NS_03	mBrain	Epithelial cells	Epithelial cells	Malignant cells
AACTCCCCACTAGTAC_EBUS_28	11213	2937	EBUS_28	tL/B	Epithelial cells	Epithelial cells	Malignant cells
AACTCCCCAGACAAGC_LUNG_T06	7684	2255	LUNG_T06	tLung	Epithelial cells	Epithelial cells	tS2
AACTCCCCAGCGTAAG_NS_13	27534	5318	NS_13	mBrain	Epithelial cells	Epithelial cells	Malignant cells
AACTCCCCAGCTATTG_EBUS_28	2021	480	EBUS_28	tL/B	Epithelial cells	Epithelial cells	NA
AACTCCCCAGGGAGAG_EBUS_51	13046	3534	EBUS_51	mLN	Epithelial cells	Epithelial cells	Malignant cells
AACTCCCCAGGTCGTC_NS_12	17194	4124	NS_12	mBrain	Epithelial cells	Epithelial cells	Malignant cells
AACTCCCCATCCTAGA_EBUS_28	21577	4211	EBUS_28	tL/B	Epithelial cells	Epithelial cells	Malignant cells
AACTCCCCATCGGGTC_LUNG_T20	21207	3908	LUNG_T20	tLung	Epithelial cells	Epithelial cells	tS2
AACTCCCCATGGTTGT_NS_03	11395	2946	NS_03	mBrain	Epithelial cells	Epithelial cells	Malignant cells
AACTCCCCATTAACCG_LUNG_T20	10979	2938	LUNG_T20	tLung	Epithelial cells	Epithelial cells	tS2
AACTCCCGTAAATGAC_NS_17	30514	5204	NS_17	mBrain	Epithelial cells	Epithelial cells	Malignant cells
AACTCCCGTACCGGCT_LUNG_T34	5962	1794	LUNG_T34	tLung	Epithelial cells	Epithelial cells	tS1
AACTCCCGTAGCCTAT_LUNG_T28	27007	5039	LUNG_T28	tLung	Epithelial cells	Epithelial cells	tS2
AACTCCCGTCAATGTC_LUNG_T18	5133	1931	LUNG_T18	tLung	Epithelial cells	Epithelial cells	tS2
AACTCCCGTCCAGTTA_NS_07	9113	2711	NS_07	mBrain	Epithelial cells	Epithelial cells	Malignant cells
AACTCCCGTCGGATCC_EBUS_28	9958	2701	EBUS_28	tL/B	Epithelial cells	Epithelial cells	Malignant cells
AACTCCCGTCTGCAAT_EBUS_06	4432	1685	EBUS_06	tL/B	Epithelial cells	Epithelial cells	Malignant cells
AACTCCCGTGGCGAAT_LUNG_T34	16602	3687	LUNG_T34	tLung	Epithelial cells	Epithelial cells	tS1
AACTCCCGTGTGCGTC_EBUS_06	14946	3950	EBUS_06	tL/B	Epithelial cells	Epithelial cells	Malignant cells
AACTCCCGTTACGCGC_EBUS_28	12889	2968	EBUS_28	tL/B	Epithelial cells	Epithelial cells	Malignant cells
AACTCCCGTTCAACCA_LUNG_T34	16217	3211	LUNG_T34	tLung	Epithelial cells	Epithelial cells	tS1
AACTCCCGTTCGCTAA_NS_07	18334	3919	NS_07	mBrain	Epithelial cells	Epithelial cells	Malignant cells
AACTCCCGTTTAGGAA_EBUS_13	37578	6174	EBUS_13	mLN	Epithelial cells	Epithelial cells	Malignant cells
AACTCCCTCAACACCA_LUNG_T30	6650	2116	LUNG_T30	tLung	Epithelial cells	Epithelial cells	tS1
AACTCCCTCAAGGTAA_EBUS_12	32596	5569	EBUS_12	mLN	Epithelial cells	Epithelial cells	Malignant cells
AACTCCCTCAAGGTAA_LUNG_T30	2830	1101	LUNG_T30	tLung	Epithelial cells	Epithelial cells	tS1
AACTCCCTCACATGCA_NS_03	3633	1516	NS_03	mBrain	Epithelial cells	Epithelial cells	Malignant cells
AACTCCCTCACTCCTG_NS_07	18531	3890	NS_07	mBrain	Epithelial cells	Epithelial cells	Malignant cells
AACTCCCTCAGGCCCA_NS_12	27668	5088	NS_12	mBrain	Epithelial cells	Epithelial cells	Malignant cells
AACTCCCTCCAACCAA_EBUS_51	26510	4736	EBUS_51	mLN	Epithelial cells	Epithelial cells	Malignant cells
AACTCCCTCCGTAGGC_LUNG_T19	6752	1843	LUNG_T19	tLung	Epithelial cells	Epithelial cells	tS1
AACTCCCTCCTCTAGC_EBUS_28	5927	2097	EBUS_28	tL/B	Epithelial cells	Epithelial cells	Malignant cells
AACTCCCTCGCCCTTA_LUNG_T31	12536	3986	LUNG_T31	tLung	Epithelial cells	Epithelial cells	NA
AACTCCCTCGGTTCGG_EBUS_28	5763	1871	EBUS_28	tL/B	Epithelial cells	Epithelial cells	Malignant cells
AACTCCCTCGTGGACC_NS_17	17565	3985	NS_17	mBrain	Epithelial cells	Epithelial cells	Malignant cells
AACTCCCTCTATGTGG_LUNG_T28	4997	1484	LUNG_T28	tLung	Epithelial cells	Epithelial cells	NA
AACTCCCTCTGCTTGC_LUNG_T28	2777	1021	LUNG_T28	tLung	Epithelial cells	Epithelial cells	NA
AACTCCCTCTTAGAGC_NS_04	1617	454	NS_04	mBrain	Epithelial cells	Epithelial cells	Malignant cells
AACTCCCTCTTGTATC_LUNG_T34	24171	4221	LUNG_T34	tLung	Epithelial cells	Epithelial cells	tS1
AACTCTTAGACAGAGA_LUNG_T34	12257	2451	LUNG_T34	tLung	Epithelial cells	Epithelial cells	tS1
AACTCTTAGACTACAA_NS_13	17689	3572	NS_13	mBrain	Epithelial cells	Epithelial cells	Malignant cells
AACTCTTAGAGCAATT_NS_07	1731	871	NS_07	mBrain	Epithelial cells	Epithelial cells	Malignant cells
AACTCTTAGAGCTGCA_LUNG_T31	4710	1563	LUNG_T31	tLung	Epithelial cells	Epithelial cells	NA
AACTCTTAGAGGTTAT_EBUS_06	7660	1708	EBUS_06	tL/B	Epithelial cells	Epithelial cells	Malignant cells
AACTCTTAGATGTCGG_NS_12	1037	581	NS_12	mBrain	Epithelial cells	Epithelial cells	Malignant cells
AACTCTTAGCACCGCT_EBUS_28	62432	6619	EBUS_28	tL/B	Epithelial cells	Epithelial cells	Malignant cells
AACTCTTAGCCACTAT_NS_07	13362	2799	NS_07	mBrain	Epithelial cells	Epithelial cells	Malignant cells
AACTCTTAGCCAGTAG_LUNG_T28	20139	4135	LUNG_T28	tLung	Epithelial cells	Epithelial cells	tS2
AACTCTTAGCCTTGAT_EBUS_28	12792	2993	EBUS_28	tL/B	Epithelial cells	Epithelial cells	Malignant cells
AACTCTTAGCTATGCT_EBUS_28	5541	1932	EBUS_28	tL/B	Epithelial cells	Epithelial cells	Malignant cells
AACTCTTAGCTCAACT_NS_12	27948	5023	NS_12	mBrain	Epithelial cells	Epithelial cells	Malignant cells
AACTCTTAGCTGCCCA_EBUS_28	13615	3431	EBUS_28	tL/B	Epithelial cells	Epithelial cells	Malignant cells
AACTCTTAGGACAGCT_NS_13	3182	1579	NS_13	mBrain	Epithelial cells	Epithelial cells	Malignant cells
AACTCTTAGGCTACGA_NS_19	8034	2462	NS_19	mBrain	Epithelial cells	Epithelial cells	Malignant cells
AACTCTTAGGCTAGAC_EBUS_28	6362	1975	EBUS_28	tL/B	Epithelial cells	Epithelial cells	Malignant cells
AACTCTTAGGGCTTGA_LUNG_T20	13148	3268	LUNG_T20	tLung	Epithelial cells	Epithelial cells	tS2
AACTCTTAGGGTGTGT_EBUS_28	4638	1445	EBUS_28	tL/B	Epithelial cells	Epithelial cells	Malignant cells
AACTCTTAGTGAACAT_NS_04	16121	4293	NS_04	mBrain	Epithelial cells	Epithelial cells	Malignant cells
AACTCTTAGTGAATTG_NS_04	22847	4528	NS_04	mBrain	Epithelial cells	Epithelial cells	Malignant cells
AACTCTTAGTGACATA_NS_04	14049	3968	NS_04	mBrain	Epithelial cells	Epithelial cells	Malignant cells
AACTCTTAGTGCAAGC_NS_07	1848	392	NS_07	mBrain	Epithelial cells	Epithelial cells	Malignant cells
AACTCTTAGTGTCCAT_LUNG_T28	42843	6071	LUNG_T28	tLung	Epithelial cells	Epithelial cells	tS2
AACTCTTCAAATTGCC_EBUS_28	7910	2255	EBUS_28	tL/B	Epithelial cells	Epithelial cells	Malignant cells
AACTCTTCAAGGTTCT_LUNG_T28	22989	4192	LUNG_T28	tLung	Epithelial cells	Epithelial cells	tS2
AACTCTTCAATAGCAA_LUNG_T18	6828	1933	LUNG_T18	tLung	Epithelial cells	Epithelial cells	tS2
AACTCTTCAATCAGAA_NS_03	9314	2633	NS_03	mBrain	Epithelial cells	Epithelial cells	Malignant cells
AACTCTTCACAGGAGT_NS_03	6694	2151	NS_03	mBrain	Epithelial cells	Epithelial cells	Malignant cells
AACTCTTCACCAACCG_EBUS_28	24322	4417	EBUS_28	tL/B	Epithelial cells	Epithelial cells	Malignant cells
AACTCTTCACGTTGGC_NS_07	2567	1225	NS_07	mBrain	Epithelial cells	Epithelial cells	Malignant cells
AACTCTTCACTTAAGC_NS_04	17088	4108	NS_04	mBrain	Epithelial cells	Epithelial cells	Malignant cells
AACTCTTCAGACGCCT_NS_13	21621	4029	NS_13	mBrain	Epithelial cells	Epithelial cells	Malignant cells
AACTCTTCAGGACCCT_NS_07	5753	1702	NS_07	mBrain	Epithelial cells	Epithelial cells	Malignant cells
AACTCTTCAGGGCATA_NS_19	1077	406	NS_19	mBrain	Epithelial cells	Epithelial cells	Malignant cells
AACTCTTCAGGTCGTC_LUNG_T34	10467	2866	LUNG_T34	tLung	Epithelial cells	Epithelial cells	tS1
AACTCTTCAGTCTTCC_LUNG_T34	34986	5491	LUNG_T34	tLung	Epithelial cells	Epithelial cells	tS1
AACTCTTCATAGACTC_EBUS_28	6638	2267	EBUS_28	tL/B	Epithelial cells	Epithelial cells	Malignant cells
AACTCTTCATCCTTGC_NS_07	23290	4193	NS_07	mBrain	Epithelial cells	Epithelial cells	Malignant cells
AACTCTTCATGTAGTC_NS_07	13675	3707	NS_07	mBrain	Epithelial cells	Epithelial cells	Malignant cells
AACTCTTGTAAACACA_LUNG_T18	18840	4641	LUNG_T18	tLung	Epithelial cells	Epithelial cells	tS2
AACTCTTGTAACGCGA_NS_17	23506	4970	NS_17	mBrain	Epithelial cells	Epithelial cells	Malignant cells
AACTCTTGTACATGTC_NS_17	1290	722	NS_17	mBrain	Epithelial cells	Epithelial cells	Malignant cells
AACTCTTGTAGAGTGC_EBUS_49	25184	4634	EBUS_49	tL/B	Epithelial cells	Epithelial cells	Malignant cells
AACTCTTGTAGCGCAA_LUNG_T30	1466	733	LUNG_T30	tLung	Epithelial cells	Epithelial cells	tS1
AACTCTTGTAGCTAAA_NS_07	9664	2770	NS_07	mBrain	Epithelial cells	Epithelial cells	Malignant cells
AACTCTTGTCACTTCC_EBUS_28	5765	1685	EBUS_28	tL/B	Epithelial cells	Epithelial cells	Malignant cells
AACTCTTGTCCAACTA_EBUS_28	2957	1217	EBUS_28	tL/B	Epithelial cells	Epithelial cells	Malignant cells
AACTCTTGTCGGCATC_EBUS_12	14041	2266	EBUS_12	mLN	Epithelial cells	Epithelial cells	Malignant cells
AACTCTTGTCGTTGTA_EBUS_28	7736	2139	EBUS_28	tL/B	Epithelial cells	Epithelial cells	Malignant cells
AACTCTTGTCTCACCT_EBUS_51	14656	3589	EBUS_51	mLN	Epithelial cells	Epithelial cells	Malignant cells
AACTCTTGTCTGCCAG_EBUS_28	10846	3067	EBUS_28	tL/B	Epithelial cells	Epithelial cells	Malignant cells
AACTCTTGTGAAAGAG_NS_03	16204	3734	NS_03	mBrain	Epithelial cells	Epithelial cells	Malignant cells
AACTCTTGTGATAAGT_EBUS_28	7004	2293	EBUS_28	tL/B	Epithelial cells	Epithelial cells	Malignant cells
AACTCTTGTGCAACTT_NS_07	1311	463	NS_07	mBrain	Epithelial cells	Epithelial cells	Malignant cells
AACTCTTGTGCCTTGG_NS_03	24431	4494	NS_03	mBrain	Epithelial cells	Epithelial cells	Malignant cells
AACTCTTGTGCGGTAA_EBUS_51	1180	508	EBUS_51	mLN	Epithelial cells	Epithelial cells	NA
AACTCTTGTTAAGACA_LUNG_T06	12084	3380	LUNG_T06	tLung	Epithelial cells	Epithelial cells	tS2
AACTCTTGTTCACGGC_NS_02	5173	1586	NS_02	mBrain	Epithelial cells	Epithelial cells	Malignant cells
AACTCTTGTTCTGGTA_EBUS_28	28644	4672	EBUS_28	tL/B	Epithelial cells	Epithelial cells	Malignant cells
AACTCTTTCAAGGCTT_BRONCHO_11	30243	5695	BRONCHO_11	mLN	Epithelial cells	Epithelial cells	Malignant cells
AACTCTTTCAGGCCCA_EBUS_06	3769	1577	EBUS_06	tL/B	Epithelial cells	Epithelial cells	Malignant cells
AACTCTTTCAGTGTTG_NS_07	6998	2616	NS_07	mBrain	Epithelial cells	Epithelial cells	Malignant cells
AACTCTTTCATGTAGC_EBUS_06	16723	4236	EBUS_06	tL/B	Epithelial cells	Epithelial cells	Malignant cells
AACTCTTTCCAAACAC_EBUS_19	33600	6052	EBUS_19	mLN	Epithelial cells	Epithelial cells	Malignant cells
AACTCTTTCCAACCAA_NS_07	13133	3417	NS_07	mBrain	Epithelial cells	Epithelial cells	Malignant cells
AACTCTTTCCCTAACC_NS_12	20401	4570	NS_12	mBrain	Epithelial cells	Epithelial cells	Malignant cells
AACTCTTTCCGAACGC_LUNG_T09	14899	3088	LUNG_T09	tLung	Epithelial cells	Epithelial cells	NA
AACTCTTTCCGCATCT_NS_07	8517	2657	NS_07	mBrain	Epithelial cells	Epithelial cells	Malignant cells
AACTCTTTCCTAGGGC_NS_17	29746	5350	NS_17	mBrain	Epithelial cells	Epithelial cells	Malignant cells
AACTCTTTCCTGCTTG_LUNG_T18	9958	2817	LUNG_T18	tLung	Epithelial cells	Epithelial cells	tS2
AACTCTTTCCTTGCCA_NS_07	8663	2786	NS_07	mBrain	Epithelial cells	Epithelial cells	Malignant cells
AACTCTTTCGCATGAT_NS_07	9057	2744	NS_07	mBrain	Epithelial cells	Epithelial cells	Malignant cells
AACTCTTTCTAAGCCA_NS_12	7557	2385	NS_12	mBrain	Epithelial cells	Epithelial cells	Malignant cells
AACTCTTTCTGCGACG_NS_03	14284	3210	NS_03	mBrain	Epithelial cells	Epithelial cells	Malignant cells
AACTGGTAGAAACGAG_NS_17	9129	2886	NS_17	mBrain	Epithelial cells	Epithelial cells	Malignant cells
AACTGGTAGAGTACAT_NS_07	1164	373	NS_07	mBrain	Epithelial cells	Epithelial cells	Malignant cells
AACTGGTAGCCAGTTT_EBUS_28	5572	1893	EBUS_28	tL/B	Epithelial cells	Epithelial cells	Malignant cells
AACTGGTAGCCCTAAT_BRONCHO_58	22323	3902	BRONCHO_58	tL/B	Epithelial cells	Epithelial cells	Malignant cells
AACTGGTAGCGATGAC_LUNG_T30	5033	1886	LUNG_T30	tLung	Epithelial cells	Epithelial cells	tS1
AACTGGTAGGCATGTG_LUNG_T30	5374	2367	LUNG_T30	tLung	Epithelial cells	Epithelial cells	NA
AACTGGTAGGTCGGAT_EBUS_28	8360	2623	EBUS_28	tL/B	Epithelial cells	Epithelial cells	Malignant cells
AACTGGTAGTCATCCA_NS_12	1292	798	NS_12	mBrain	Epithelial cells	Epithelial cells	Malignant cells
AACTGGTAGTCTCGGC_LUNG_T30	10656	2713	LUNG_T30	tLung	Epithelial cells	Epithelial cells	tS1
AACTGGTAGTGGGATC_LUNG_T20	1032	593	LUNG_T20	tLung	Epithelial cells	Epithelial cells	tS2
AACTGGTAGTTGCAGG_EBUS_28	5226	1668	EBUS_28	tL/B	Epithelial cells	Epithelial cells	Malignant cells
AACTGGTCAATCGAAA_NS_03	13805	3311	NS_03	mBrain	Epithelial cells	Epithelial cells	Malignant cells
AACTGGTCACAACTGT_NS_03	38820	5499	NS_03	mBrain	Epithelial cells	Epithelial cells	Malignant cells
AACTGGTCACAGGAGT_BRONCHO_11	13937	3241	BRONCHO_11	mLN	Epithelial cells	Epithelial cells	Malignant cells
AACTGGTCACCTGGTG_LUNG_T34	3130	1427	LUNG_T34	tLung	Epithelial cells	Epithelial cells	NA
AACTGGTCACTGTTAG_LUNG_T30	5024	2028	LUNG_T30	tLung	Epithelial cells	Epithelial cells	tS1
AACTGGTCAGCCAATT_NS_04	2069	1057	NS_04	mBrain	Epithelial cells	Epithelial cells	Malignant cells
AACTGGTCAGGATCGA_NS_07	8375	2707	NS_07	mBrain	Epithelial cells	Epithelial cells	Malignant cells
AACTGGTCAGGCGATA_NS_17	1198	648	NS_17	mBrain	Epithelial cells	Epithelial cells	Malignant cells
AACTGGTCAGTAAGCG_NS_03	8966	2598	NS_03	mBrain	Epithelial cells	Epithelial cells	Malignant cells
AACTGGTCAGTATAAG_NS_13	14079	3453	NS_13	mBrain	Epithelial cells	Epithelial cells	Malignant cells
AACTGGTCAGTCAGCC_NS_12	16721	4420	NS_12	mBrain	Epithelial cells	Epithelial cells	Malignant cells
AACTGGTCAGTGGGAT_LUNG_T34	12596	3474	LUNG_T34	tLung	Epithelial cells	Epithelial cells	tS2
AACTGGTCATATACCG_NS_03	10033	2656	NS_03	mBrain	Epithelial cells	Epithelial cells	Malignant cells
AACTGGTCATGCAACT_LUNG_T34	12902	3003	LUNG_T34	tLung	Epithelial cells	Epithelial cells	tS1
AACTGGTCATGCCTTC_EBUS_19	13688	3777	EBUS_19	mLN	Epithelial cells	Epithelial cells	Malignant cells
AACTGGTGTAAATGAC_LUNG_T18	3242	1208	LUNG_T18	tLung	Epithelial cells	Epithelial cells	tS2
AACTGGTGTAAATGTG_NS_03	12013	2835	NS_03	mBrain	Epithelial cells	Epithelial cells	Malignant cells
AACTGGTGTAAGGATT_LUNG_T34	10770	2441	LUNG_T34	tLung	Epithelial cells	Epithelial cells	tS1
AACTGGTGTAAGTGGC_NS_04	1138	694	NS_04	mBrain	Epithelial cells	Epithelial cells	Malignant cells
AACTGGTGTAGCTTGT_BRONCHO_58	17557	3578	BRONCHO_58	tL/B	Epithelial cells	Epithelial cells	Malignant cells
AACTGGTGTATAAACG_NS_07	10241	3091	NS_07	mBrain	Epithelial cells	Epithelial cells	Malignant cells
AACTGGTGTCAAACTC_NS_12	6452	2395	NS_12	mBrain	Epithelial cells	Epithelial cells	Malignant cells
AACTGGTGTCAATACC_EBUS_28	2548	1129	EBUS_28	tL/B	Epithelial cells	Epithelial cells	Malignant cells
AACTGGTGTCACACGC_NS_13	21975	4456	NS_13	mBrain	Epithelial cells	Epithelial cells	Malignant cells
AACTGGTGTCACTGGC_EBUS_28	10043	2597	EBUS_28	tL/B	Epithelial cells	Epithelial cells	Malignant cells
AACTGGTGTCCAGTAT_LUNG_T34	8378	2010	LUNG_T34	tLung	Epithelial cells	Epithelial cells	tS1
AACTGGTGTCTGGTCG_EBUS_28	20528	4460	EBUS_28	tL/B	Epithelial cells	Epithelial cells	Malignant cells
AACTGGTGTGGCGAAT_LUNG_T34	10091	2739	LUNG_T34	tLung	Epithelial cells	Epithelial cells	tS1
AACTGGTGTGGTTTCA_LUNG_T34	6191	1718	LUNG_T34	tLung	Epithelial cells	Epithelial cells	tS1
AACTGGTGTGTTCTTT_EBUS_28	2600	1061	EBUS_28	tL/B	Epithelial cells	Epithelial cells	Malignant cells
AACTGGTGTTACCGAT_LUNG_T20	31762	5133	LUNG_T20	tLung	Epithelial cells	Epithelial cells	tS2
AACTGGTGTTAGAACA_NS_03	5809	1705	NS_03	mBrain	Epithelial cells	Epithelial cells	Malignant cells
AACTGGTGTTCGTCTC_NS_07	6942	2408	NS_07	mBrain	Epithelial cells	Epithelial cells	Malignant cells
AACTGGTGTTCTGTTT_EBUS_06	4069	1660	EBUS_06	tL/B	Epithelial cells	Epithelial cells	Malignant cells
AACTGGTGTTGTGGAG_LUNG_T18	2933	1206	LUNG_T18	tLung	Epithelial cells	Epithelial cells	tS2
AACTGGTTCAACGAAA_LUNG_T34	14426	3038	LUNG_T34	tLung	Epithelial cells	Epithelial cells	tS1
AACTGGTTCACATGCA_BRONCHO_11	1099	623	BRONCHO_11	mLN	Epithelial cells	Epithelial cells	Malignant cells
AACTGGTTCACGAAGG_NS_03	6772	2252	NS_03	mBrain	Epithelial cells	Epithelial cells	Malignant cells
AACTGGTTCAGGTTCA_NS_12	1108	629	NS_12	mBrain	Epithelial cells	Epithelial cells	Malignant cells
AACTGGTTCAGTCAGT_NS_07	21190	4306	NS_07	mBrain	Epithelial cells	Epithelial cells	Malignant cells
AACTGGTTCAGTTGAC_BRONCHO_11	28607	5231	BRONCHO_11	mLN	Epithelial cells	Epithelial cells	Malignant cells
AACTGGTTCATCGCTC_EBUS_49	60406	5986	EBUS_49	tL/B	Epithelial cells	Epithelial cells	Malignant cells
AACTGGTTCATCTGTT_NS_03	6849	2335	NS_03	mBrain	Epithelial cells	Epithelial cells	Malignant cells
AACTGGTTCCAGAGGA_LUNG_T34	8905	2488	LUNG_T34	tLung	Epithelial cells	Epithelial cells	tS1
AACTGGTTCGTCGTTC_EBUS_28	6432	2161	EBUS_28	tL/B	Epithelial cells	Epithelial cells	Malignant cells
AACTGGTTCTGCAAGT_NS_07	7648	2415	NS_07	mBrain	Epithelial cells	Epithelial cells	Malignant cells
AACTGGTTCTGCCCTA_NS_03	6607	1795	NS_03	mBrain	Epithelial cells	Epithelial cells	Malignant cells
AACTGGTTCTGGGCCA_NS_07	16702	4042	NS_07	mBrain	Epithelial cells	Epithelial cells	Malignant cells
AACTGGTTCTTCATGT_NS_07	19042	4328	NS_07	mBrain	Epithelial cells	Epithelial cells	Malignant cells
AACTGGTTCTTTACAC_EBUS_15	1441	850	EBUS_15	mLN	Epithelial cells	Epithelial cells	Malignant cells
AACTGGTTCTTTCCTC_EBUS_28	4853	1593	EBUS_28	tL/B	Epithelial cells	Epithelial cells	Malignant cells
AACTTTCAGAACTCGG_EBUS_10	57793	6223	EBUS_10	mLN	Epithelial cells	Epithelial cells	Malignant cells
AACTTTCAGAATAGGG_EBUS_28	6890	1981	EBUS_28	tL/B	Epithelial cells	Epithelial cells	Malignant cells
AACTTTCAGACATAAC_BRONCHO_11	25229	5317	BRONCHO_11	mLN	Epithelial cells	Epithelial cells	Malignant cells
AACTTTCAGATTACCC_EBUS_28	4731	1752	EBUS_28	tL/B	Epithelial cells	Epithelial cells	Malignant cells
AACTTTCAGCCACTAT_EBUS_28	8045	2416	EBUS_28	tL/B	Epithelial cells	Epithelial cells	Malignant cells
AACTTTCAGCGTGTCC_EBUS_13	2188	1026	EBUS_13	mLN	Epithelial cells	Epithelial cells	Malignant cells
AACTTTCAGCTGTTCA_NS_13	1400	643	NS_13	mBrain	Epithelial cells	Epithelial cells	Malignant cells
AACTTTCAGGCTAGCA_NS_07	3645	1396	NS_07	mBrain	Epithelial cells	Epithelial cells	Malignant cells
AACTTTCAGGTAAACT_LUNG_T25	9763	2586	LUNG_T25	tLung	Epithelial cells	Epithelial cells	tS1
AACTTTCAGTAATCCC_NS_04	34876	5814	NS_04	mBrain	Epithelial cells	Epithelial cells	Malignant cells
AACTTTCAGTCAAGGC_EBUS_28	1114	240	EBUS_28	tL/B	Epithelial cells	Epithelial cells	NA
AACTTTCAGTGCGATG_NS_12	56037	5882	NS_12	mBrain	Epithelial cells	Epithelial cells	Malignant cells
AACTTTCCAAGGACTG_NS_07	2626	1247	NS_07	mBrain	Epithelial cells	Epithelial cells	Malignant cells
AACTTTCCAAGTTCTG_EBUS_15	5240	1949	EBUS_15	mLN	Epithelial cells	Epithelial cells	Malignant cells
AACTTTCCAATCACAC_LUNG_T19	6446	2199	LUNG_T19	tLung	Epithelial cells	Epithelial cells	tS1
AACTTTCCAATCACAC_NS_13	16166	3951	NS_13	mBrain	Epithelial cells	Epithelial cells	Malignant cells
AACTTTCCAATGAAAC_NS_02	11236	2910	NS_02	mBrain	Epithelial cells	Epithelial cells	Malignant cells
AACTTTCCACAGACTT_NS_07	16143	3549	NS_07	mBrain	Epithelial cells	Epithelial cells	Malignant cells
AACTTTCCACCGAATT_NS_17	12449	3313	NS_17	mBrain	Epithelial cells	Epithelial cells	Malignant cells
AACTTTCCACCTTGTC_NS_03	2344	1109	NS_03	mBrain	Epithelial cells	Epithelial cells	Malignant cells
AACTTTCCACGCCAGT_LUNG_T30	16558	2956	LUNG_T30	tLung	Epithelial cells	Epithelial cells	tS1
AACTTTCCACGTCTCT_EBUS_06	5569	1987	EBUS_06	tL/B	Epithelial cells	Epithelial cells	Malignant cells
AACTTTCCACGTGAGA_NS_12	23096	4970	NS_12	mBrain	Epithelial cells	Epithelial cells	Malignant cells
AACTTTCCAGACACTT_EBUS_28	7243	2198	EBUS_28	tL/B	Epithelial cells	Epithelial cells	Malignant cells
AACTTTCCAGACGCCT_NS_17	2453	1254	NS_17	mBrain	Epithelial cells	Epithelial cells	Malignant cells
AACTTTCCAGCCTTTC_NS_03	26403	4887	NS_03	mBrain	Epithelial cells	Epithelial cells	Malignant cells
AACTTTCCAGGCTGAA_LUNG_T34	11478	3191	LUNG_T34	tLung	Epithelial cells	Epithelial cells	tS2
AACTTTCCATCCCACT_EBUS_06	5490	1870	EBUS_06	tL/B	Epithelial cells	Epithelial cells	Malignant cells
AACTTTCCATGGTCTA_NS_17	12929	3508	NS_17	mBrain	Epithelial cells	Epithelial cells	Malignant cells
AACTTTCCATTCCTGC_EBUS_51	8093	2443	EBUS_51	mLN	Epithelial cells	Epithelial cells	Malignant cells
AACTTTCGTAAACCTC_LUNG_T34	5157	1234	LUNG_T34	tLung	Epithelial cells	Epithelial cells	NA
AACTTTCGTAAGGATT_EBUS_19	37293	6161	EBUS_19	mLN	Epithelial cells	Epithelial cells	Malignant cells
AACTTTCGTAAGGGCT_EBUS_28	4322	1707	EBUS_28	tL/B	Epithelial cells	Epithelial cells	Malignant cells
AACTTTCGTACAAGTA_EBUS_19	35075	5415	EBUS_19	mLN	Epithelial cells	Epithelial cells	Malignant cells
AACTTTCGTAGCTAAA_EBUS_28	4478	1674	EBUS_28	tL/B	Epithelial cells	Epithelial cells	Malignant cells
AACTTTCGTATATCCG_LUNG_T09	9595	2504	LUNG_T09	tLung	Epithelial cells	Epithelial cells	NA
AACTTTCGTCACCCAG_NS_03	5001	1860	NS_03	mBrain	Epithelial cells	Epithelial cells	Malignant cells
AACTTTCGTCCAGTGC_BRONCHO_58	7308	1861	BRONCHO_58	tL/B	Epithelial cells	Epithelial cells	Malignant cells
AACTTTCGTCCGCTGA_NS_03	43401	5513	NS_03	mBrain	Epithelial cells	Epithelial cells	Malignant cells
AACTTTCGTCTGGAGA_NS_07	2382	1150	NS_07	mBrain	Epithelial cells	Epithelial cells	Malignant cells
AACTTTCGTCTGGTCG_EBUS_51	15370	3534	EBUS_51	mLN	Epithelial cells	Epithelial cells	Malignant cells
AACTTTCGTGAACCTT_LUNG_T34	9669	2124	LUNG_T34	tLung	Epithelial cells	Epithelial cells	tS1
AACTTTCGTGTCGCTG_LUNG_T18	20833	4550	LUNG_T18	tLung	Epithelial cells	Epithelial cells	tS2
AACTTTCGTTACCGAT_NS_17	53657	6538	NS_17	mBrain	Epithelial cells	Epithelial cells	Malignant cells
AACTTTCGTTATCACG_NS_12	7438	2416	NS_12	mBrain	Epithelial cells	Epithelial cells	Malignant cells
AACTTTCGTTCGAATC_NS_12	21234	4528	NS_12	mBrain	Epithelial cells	Epithelial cells	Malignant cells
AACTTTCGTTTGGGCC_LUNG_T34	15315	3911	LUNG_T34	tLung	Epithelial cells	Epithelial cells	tS2
AACTTTCTCAACACTG_NS_19	1381	627	NS_19	mBrain	Epithelial cells	Epithelial cells	Malignant cells
AACTTTCTCACATACG_EBUS_28	3892	1109	EBUS_28	tL/B	Epithelial cells	Epithelial cells	Malignant cells
AACTTTCTCACCGTAA_LUNG_T34	17533	3938	LUNG_T34	tLung	Epithelial cells	Epithelial cells	tS1
AACTTTCTCAGAGACG_EBUS_10	83083	7539	EBUS_10	mLN	Epithelial cells	Epithelial cells	Malignant cells
AACTTTCTCAGCTCGG_LUNG_T31	7713	2834	LUNG_T31	tLung	Epithelial cells	Epithelial cells	tS2
AACTTTCTCAGGATCT_NS_03	11035	3045	NS_03	mBrain	Epithelial cells	Epithelial cells	Malignant cells
AACTTTCTCATCACCC_NS_07	13826	3642	NS_07	mBrain	Epithelial cells	Epithelial cells	Malignant cells
AACTTTCTCCCTTGCA_EBUS_28	12857	3159	EBUS_28	tL/B	Epithelial cells	Epithelial cells	Malignant cells
AACTTTCTCCGCAAGC_LUNG_T18	16058	3825	LUNG_T18	tLung	Epithelial cells	Epithelial cells	tS2
AACTTTCTCCGCGCAA_NS_17	67588	6712	NS_17	mBrain	Epithelial cells	Epithelial cells	Malignant cells
AACTTTCTCGCTTAGA_NS_03	6410	2145	NS_03	mBrain	Epithelial cells	Epithelial cells	Malignant cells
AACTTTCTCGGACAAG_LUNG_T06	8108	2548	LUNG_T06	tLung	Epithelial cells	Epithelial cells	tS2
AACTTTCTCTATGTGG_EBUS_06	14563	4058	EBUS_06	tL/B	Epithelial cells	Epithelial cells	Malignant cells
AACTTTCTCTCGCTTG_EBUS_51	16738	3559	EBUS_51	mLN	Epithelial cells	Epithelial cells	Malignant cells
AACTTTCTCTCTTGAT_LUNG_T34	7356	2019	LUNG_T34	tLung	Epithelial cells	Epithelial cells	tS1
AACTTTCTCTGATACG_LUNG_T34	14958	3658	LUNG_T34	tLung	Epithelial cells	Epithelial cells	tS2
AACTTTCTCTGCTTGC_LUNG_T34	1328	459	LUNG_T34	tLung	Epithelial cells	Epithelial cells	tS1
AAGACCTAGAACAACT_NS_07	8227	2455	NS_07	mBrain	Epithelial cells	Epithelial cells	Malignant cells
AAGACCTAGAAGGGTA_EBUS_06	40525	6877	EBUS_06	tL/B	Epithelial cells	Epithelial cells	Malignant cells
AAGACCTAGACACGAC_NS_07	11643	3042	NS_07	mBrain	Epithelial cells	Epithelial cells	Malignant cells
AAGACCTAGAGATGAG_LUNG_T28	12401	3120	LUNG_T28	tLung	Epithelial cells	Epithelial cells	tS2
AAGACCTAGATAGGAG_EBUS_06	2252	1143	EBUS_06	tL/B	Epithelial cells	Epithelial cells	Malignant cells
AAGACCTAGATCCTGT_EBUS_28	5101	1760	EBUS_28	tL/B	Epithelial cells	Epithelial cells	Malignant cells
AAGACCTAGCAGGTCA_LUNG_T34	13606	3033	LUNG_T34	tLung	Epithelial cells	Epithelial cells	tS1
AAGACCTAGCATCATC_EBUS_28	13910	3513	EBUS_28	tL/B	Epithelial cells	Epithelial cells	Malignant cells
AAGACCTAGCATCATC_NS_12	36149	6061	NS_12	mBrain	Epithelial cells	Epithelial cells	Malignant cells
AAGACCTAGCCACTAT_NS_12	37509	5816	NS_12	mBrain	Epithelial cells	Epithelial cells	Malignant cells
AAGACCTAGCGAGAAA_EBUS_49	11806	2994	EBUS_49	tL/B	Epithelial cells	Epithelial cells	Malignant cells
AAGACCTAGCGATATA_NS_03	19944	3916	NS_03	mBrain	Epithelial cells	Epithelial cells	Malignant cells
AAGACCTAGCGTGTCC_NS_07	10797	2938	NS_07	mBrain	Epithelial cells	Epithelial cells	Malignant cells
AAGACCTAGGAGTTTA_NS_03	9548	2447	NS_03	mBrain	Epithelial cells	Epithelial cells	Malignant cells
AAGACCTAGGGAAACA_NS_12	15364	3788	NS_12	mBrain	Epithelial cells	Epithelial cells	Malignant cells
AAGACCTAGGGCTCTC_EBUS_15	1413	722	EBUS_15	mLN	Epithelial cells	Epithelial cells	Malignant cells
AAGACCTAGGGCTCTC_LUNG_T28	6056	1823	LUNG_T28	tLung	Epithelial cells	Epithelial cells	tS2
AAGACCTAGGTAAACT_LUNG_T19	10795	2659	LUNG_T19	tLung	Epithelial cells	Epithelial cells	tS1
AAGACCTAGTACGTTC_EBUS_28	20783	4431	EBUS_28	tL/B	Epithelial cells	Epithelial cells	Malignant cells
AAGACCTAGTAGGTGC_NS_04	10200	2821	NS_04	mBrain	Epithelial cells	Epithelial cells	Malignant cells
AAGACCTAGTTACGGG_NS_07	11300	3003	NS_07	mBrain	Epithelial cells	Epithelial cells	Malignant cells
AAGACCTAGTTTCCTT_BRONCHO_11	1238	587	BRONCHO_11	mLN	Epithelial cells	Epithelial cells	Malignant cells
AAGACCTCAACGATCT_NS_07	13215	3369	NS_07	mBrain	Epithelial cells	Epithelial cells	Malignant cells
AAGACCTCAAGTCTGT_LUNG_T18	6381	1874	LUNG_T18	tLung	Epithelial cells	Epithelial cells	tS2
AAGACCTCAAGTCTGT_NS_07	13163	3113	NS_07	mBrain	Epithelial cells	Epithelial cells	Malignant cells
AAGACCTCAAGTTGTC_LUNG_T18	3575	1380	LUNG_T18	tLung	Epithelial cells	Epithelial cells	tS2
AAGACCTCAATGAAAC_LUNG_T30	5199	1777	LUNG_T30	tLung	Epithelial cells	Epithelial cells	tS1
AAGACCTCACATCCGG_EBUS_28	15070	3489	EBUS_28	tL/B	Epithelial cells	Epithelial cells	Malignant cells
AAGACCTCACATTAGC_LUNG_T34	5753	1493	LUNG_T34	tLung	Epithelial cells	Epithelial cells	tS1
AAGACCTCAGACGCTC_NS_12	46820	6135	NS_12	mBrain	Epithelial cells	Epithelial cells	Malignant cells
AAGACCTCAGTCCTTC_LUNG_T18	15528	3409	LUNG_T18	tLung	Epithelial cells	Epithelial cells	tS2
AAGACCTCAGTCGATT_NS_07	9528	2947	NS_07	mBrain	Epithelial cells	Epithelial cells	Malignant cells
AAGACCTCATCCGTGG_NS_07	1145	640	NS_07	mBrain	Epithelial cells	Epithelial cells	Malignant cells
AAGACCTGTAAGCACG_NS_13	1941	1027	NS_13	mBrain	Epithelial cells	Epithelial cells	Malignant cells
AAGACCTGTAGTAGTA_NS_12	18372	4196	NS_12	mBrain	Epithelial cells	Epithelial cells	Malignant cells
AAGACCTGTCAGAAGC_LUNG_T18	21322	4692	LUNG_T18	tLung	Epithelial cells	Epithelial cells	tS2
AAGACCTGTCAGAATA_NS_07	15685	3442	NS_07	mBrain	Epithelial cells	Epithelial cells	Malignant cells
AAGACCTGTCATACTG_EBUS_28	2552	1046	EBUS_28	tL/B	Epithelial cells	Epithelial cells	Malignant cells
AAGACCTGTCCGAACC_LUNG_T18	13136	3072	LUNG_T18	tLung	Epithelial cells	Epithelial cells	tS2
AAGACCTGTCGCGTGT_EBUS_28	5860	1766	EBUS_28	tL/B	Epithelial cells	Epithelial cells	Malignant cells
AAGACCTGTCGTGGCT_EBUS_15	25713	4745	EBUS_15	mLN	Epithelial cells	Epithelial cells	Malignant cells
AAGACCTGTCTCTCTG_LUNG_T34	30376	5723	LUNG_T34	tLung	Epithelial cells	Epithelial cells	tS2
AAGACCTGTCTTGATG_NS_03	5902	1990	NS_03	mBrain	Epithelial cells	Epithelial cells	Malignant cells
AAGACCTGTGATGATA_NS_06	96249	8536	NS_06	mBrain	Epithelial cells	Epithelial cells	Malignant cells
AAGACCTGTGCCTGTG_NS_04	28799	5616	NS_04	mBrain	Epithelial cells	Epithelial cells	Malignant cells
AAGACCTGTGCGCTTG_BRONCHO_11	4621	1385	BRONCHO_11	mLN	Epithelial cells	Epithelial cells	Malignant cells
AAGACCTGTGGTTTCA_LUNG_T18	2694	1103	LUNG_T18	tLung	Epithelial cells	Epithelial cells	tS2
AAGACCTGTTCCACTC_NS_07	6623	2009	NS_07	mBrain	Epithelial cells	Epithelial cells	Malignant cells
AAGACCTGTTGATTGC_EBUS_28	29111	4827	EBUS_28	tL/B	Epithelial cells	Epithelial cells	Malignant cells
AAGACCTTCAAACCAC_EBUS_51	16708	3639	EBUS_51	mLN	Epithelial cells	Epithelial cells	Malignant cells
AAGACCTTCACAACGT_EBUS_06	2396	752	EBUS_06	tL/B	Epithelial cells	Epithelial cells	Malignant cells
AAGACCTTCACAGGCC_NS_12	1510	762	NS_12	mBrain	Epithelial cells	Epithelial cells	Malignant cells
AAGACCTTCAGCCTAA_NS_12	2746	1140	NS_12	mBrain	Epithelial cells	Epithelial cells	Malignant cells
AAGACCTTCAGGCAAG_NS_12	1544	850	NS_12	mBrain	Epithelial cells	Epithelial cells	Malignant cells
AAGACCTTCAGTCCCT_NS_07	11654	3263	NS_07	mBrain	Epithelial cells	Epithelial cells	Malignant cells
AAGACCTTCATCGCTC_NS_12	1217	591	NS_12	mBrain	Epithelial cells	Epithelial cells	Malignant cells
AAGACCTTCCAAACAC_NS_13	1065	533	NS_13	mBrain	Epithelial cells	Epithelial cells	NA
AAGACCTTCCAAGCCG_LUNG_T28	13120	3836	LUNG_T28	tLung	Epithelial cells	Epithelial cells	tS2
AAGACCTTCCATGAAC_NS_04	12551	3324	NS_04	mBrain	Epithelial cells	Epithelial cells	Malignant cells
AAGACCTTCCCAAGTA_LUNG_T34	7009	1781	LUNG_T34	tLung	Epithelial cells	Epithelial cells	tS1
AAGACCTTCCGCGGTA_EBUS_28	4262	1904	EBUS_28	tL/B	Epithelial cells	Epithelial cells	NA
AAGACCTTCCTTGGTC_EBUS_28	5503	1855	EBUS_28	tL/B	Epithelial cells	Epithelial cells	Malignant cells
AAGACCTTCGATGAGG_EBUS_10	18614	3580	EBUS_10	mLN	Epithelial cells	Epithelial cells	Malignant cells
AAGACCTTCGGGAGTA_NS_13	1728	878	NS_13	mBrain	Epithelial cells	Epithelial cells	Malignant cells
AAGACCTTCGTAGGTT_LUNG_T19	42402	6609	LUNG_T19	tLung	Epithelial cells	Epithelial cells	tS3
AAGACCTTCGTCTGAA_EBUS_19	1251	511	EBUS_19	mLN	Epithelial cells	Epithelial cells	Malignant cells
AAGACCTTCTGCTGCT_LUNG_T34	8799	2401	LUNG_T34	tLung	Epithelial cells	Epithelial cells	tS1
AAGACCTTCTTTACGT_EBUS_12	8210	2424	EBUS_12	mLN	Epithelial cells	Epithelial cells	Malignant cells
AAGCCGCAGAATCTCC_EBUS_28	3166	1199	EBUS_28	tL/B	Epithelial cells	Epithelial cells	Malignant cells
AAGCCGCAGAATGTTG_EBUS_06	3782	1823	EBUS_06	tL/B	Epithelial cells	Epithelial cells	Malignant cells
AAGCCGCAGACACGAC_NS_17	2388	1192	NS_17	mBrain	Epithelial cells	Epithelial cells	Malignant cells
AAGCCGCAGAGACGAA_NS_07	23756	4364	NS_07	mBrain	Epithelial cells	Epithelial cells	Malignant cells
AAGCCGCAGAGTAAGG_EBUS_28	3612	1542	EBUS_28	tL/B	Epithelial cells	Epithelial cells	Malignant cells
AAGCCGCAGATATACG_LUNG_T34	12345	3074	LUNG_T34	tLung	Epithelial cells	Epithelial cells	tS1
AAGCCGCAGATCACGG_EBUS_13	116117	9715	EBUS_13	mLN	Epithelial cells	Epithelial cells	Malignant cells
AAGCCGCAGATTACCC_NS_03	1760	753	NS_03	mBrain	Epithelial cells	Epithelial cells	Malignant cells
AAGCCGCAGCTAAACA_EBUS_28	18263	3607	EBUS_28	tL/B	Epithelial cells	Epithelial cells	Malignant cells
AAGCCGCAGCTAACTC_EBUS_15	8091	1397	EBUS_15	mLN	Epithelial cells	Epithelial cells	Malignant cells
AAGCCGCAGCTGCAAG_NS_07	11938	3307	NS_07	mBrain	Epithelial cells	Epithelial cells	Malignant cells
AAGCCGCAGGCACATG_BRONCHO_58	20078	3460	BRONCHO_58	tL/B	Epithelial cells	Epithelial cells	Malignant cells
AAGCCGCAGGTTACCT_NS_07	7183	2513	NS_07	mBrain	Epithelial cells	Epithelial cells	Malignant cells
AAGCCGCAGTCAAGGC_NS_07	12317	3178	NS_07	mBrain	Epithelial cells	Epithelial cells	Malignant cells
AAGCCGCAGTGACTCT_NS_07	1109	611	NS_07	mBrain	Epithelial cells	Epithelial cells	Malignant cells
AAGCCGCAGTGGTCCC_EBUS_28	2861	1220	EBUS_28	tL/B	Epithelial cells	Epithelial cells	Malignant cells
AAGCCGCAGTTGTAGA_NS_19	49046	7231	NS_19	mBrain	Epithelial cells	Epithelial cells	Malignant cells
AAGCCGCCAAAGGCGT_NS_13	1018	545	NS_13	mBrain	Epithelial cells	Epithelial cells	Malignant cells
AAGCCGCCAACGCACC_BRONCHO_58	2694	761	BRONCHO_58	tL/B	Epithelial cells	Epithelial cells	Malignant cells
AAGCCGCCAAGCCCAC_LUNG_T19	10439	2472	LUNG_T19	tLung	Epithelial cells	Epithelial cells	NA
AAGCCGCCAAGCGAGT_EBUS_28	2187	956	EBUS_28	tL/B	Epithelial cells	Epithelial cells	Malignant cells
AAGCCGCCAAGCTGGA_NS_03	27971	4446	NS_03	mBrain	Epithelial cells	Epithelial cells	Malignant cells
AAGCCGCCAAGCTGTT_LUNG_T34	30332	5144	LUNG_T34	tLung	Epithelial cells	Epithelial cells	tS2
AAGCCGCCAAGTCATC_NS_07	17961	4057	NS_07	mBrain	Epithelial cells	Epithelial cells	Malignant cells
AAGCCGCCAATGAAAC_NS_07	4111	1419	NS_07	mBrain	Epithelial cells	Epithelial cells	Malignant cells
AAGCCGCCAATGCCAT_LUNG_T34	2418	1096	LUNG_T34	tLung	Epithelial cells	Epithelial cells	tS1
AAGCCGCCACCCATTC_NS_03	9977	2560	NS_03	mBrain	Epithelial cells	Epithelial cells	Malignant cells
AAGCCGCCACGACGAA_NS_07	3096	1481	NS_07	mBrain	Epithelial cells	Epithelial cells	Malignant cells
AAGCCGCCACGTCAGC_LUNG_T31	10284	3580	LUNG_T31	tLung	Epithelial cells	Epithelial cells	NA
AAGCCGCCAGCTCGAC_LUNG_T20	30520	5531	LUNG_T20	tLung	Epithelial cells	Epithelial cells	tS2
AAGCCGCCAGCTGCTG_NS_07	9452	2611	NS_07	mBrain	Epithelial cells	Epithelial cells	Malignant cells
AAGCCGCCAGCTTAAC_NS_12	27551	5070	NS_12	mBrain	Epithelial cells	Epithelial cells	Malignant cells
AAGCCGCCAGGCGATA_NS_03	4271	840	NS_03	mBrain	Epithelial cells	Epithelial cells	Malignant cells
AAGCCGCCAGTAAGAT_NS_07	1304	658	NS_07	mBrain	Epithelial cells	Epithelial cells	Malignant cells
AAGCCGCCATACTACG_EBUS_15	4907	1187	EBUS_15	mLN	Epithelial cells	Epithelial cells	Malignant cells
AAGCCGCCATATGCTG_EBUS_28	18576	4127	EBUS_28	tL/B	Epithelial cells	Epithelial cells	Malignant cells
AAGCCGCCATGACGGA_LUNG_T28	4270	1937	LUNG_T28	tLung	Epithelial cells	Epithelial cells	NA
AAGCCGCCATGCGCAC_NS_07	11311	3118	NS_07	mBrain	Epithelial cells	Epithelial cells	Malignant cells
AAGCCGCCATTCCTCG_NS_03	39006	5597	NS_03	mBrain	Epithelial cells	Epithelial cells	Malignant cells
AAGCCGCCATTTGCCC_LUNG_T34	14673	3225	LUNG_T34	tLung	Epithelial cells	Epithelial cells	tS1
AAGCCGCGTAGGGACT_EBUS_28	17132	3582	EBUS_28	tL/B	Epithelial cells	Epithelial cells	Malignant cells
AAGCCGCGTATAAACG_NS_07	7722	2411	NS_07	mBrain	Epithelial cells	Epithelial cells	Malignant cells
AAGCCGCGTCAAGCGA_NS_19	2560	1263	NS_19	mBrain	Epithelial cells	Epithelial cells	Malignant cells
AAGCCGCGTCCAGTAT_LUNG_T34	12104	2867	LUNG_T34	tLung	Epithelial cells	Epithelial cells	tS1
AAGCCGCGTCGCATCG_NS_12	26033	5630	NS_12	mBrain	Epithelial cells	Epithelial cells	Malignant cells
AAGCCGCGTCTCTCTG_LUNG_T30	5507	1871	LUNG_T30	tLung	Epithelial cells	Epithelial cells	tS1
AAGCCGCGTGACTCAT_NS_07	26110	5060	NS_07	mBrain	Epithelial cells	Epithelial cells	Malignant cells
AAGCCGCGTGATAAAC_EBUS_06	32866	6548	EBUS_06	tL/B	Epithelial cells	Epithelial cells	Malignant cells
AAGCCGCGTGCAGTAG_NS_03	6758	1789	NS_03	mBrain	Epithelial cells	Epithelial cells	Malignant cells
AAGCCGCGTGCTTCTC_NS_12	42535	6262	NS_12	mBrain	Epithelial cells	Epithelial cells	Malignant cells
AAGCCGCGTGTGCCTG_NS_03	7495	2129	NS_03	mBrain	Epithelial cells	Epithelial cells	Malignant cells
AAGCCGCGTTACGTCA_EBUS_28	13399	3464	EBUS_28	tL/B	Epithelial cells	Epithelial cells	Malignant cells
AAGCCGCGTTCACGGC_NS_13	27430	4761	NS_13	mBrain	Epithelial cells	Epithelial cells	Malignant cells
AAGCCGCGTTCATGGT_NS_04	22148	3789	NS_04	mBrain	Epithelial cells	Epithelial cells	Malignant cells
AAGCCGCGTTGGTGGA_EBUS_49	1022	477	EBUS_49	tL/B	Epithelial cells	Epithelial cells	Malignant cells
AAGCCGCGTTTGGGCC_LUNG_T31	1047	402	LUNG_T31	tLung	Epithelial cells	Epithelial cells	tS1
AAGCCGCTCACGCATA_NS_17	1079	556	NS_17	mBrain	Epithelial cells	Epithelial cells	Malignant cells
AAGCCGCTCACTGGGC_EBUS_51	2281	510	EBUS_51	mLN	Epithelial cells	Epithelial cells	Malignant cells
AAGCCGCTCAGGTTCA_LUNG_T31	4181	1458	LUNG_T31	tLung	Epithelial cells	Epithelial cells	tS1
AAGCCGCTCATGTGGT_NS_07	22305	4524	NS_07	mBrain	Epithelial cells	Epithelial cells	Malignant cells
AAGCCGCTCCAGTAGT_NS_07	23274	4713	NS_07	mBrain	Epithelial cells	Epithelial cells	Malignant cells
AAGCCGCTCCGAGCCA_LUNG_T34	11836	2821	LUNG_T34	tLung	Epithelial cells	Epithelial cells	tS1
AAGCCGCTCGGAGGTA_EBUS_28	2060	985	EBUS_28	tL/B	Epithelial cells	Epithelial cells	Malignant cells
AAGCCGCTCGGAGGTA_NS_07	1076	600	NS_07	mBrain	Epithelial cells	Epithelial cells	Malignant cells
AAGCCGCTCTAACCGA_EBUS_28	1932	852	EBUS_28	tL/B	Epithelial cells	Epithelial cells	Malignant cells
AAGCCGCTCTCGTTTA_NS_03	16468	3505	NS_03	mBrain	Epithelial cells	Epithelial cells	Malignant cells
AAGCCGCTCTTCGGTC_NS_07	8119	1975	NS_07	mBrain	Epithelial cells	Epithelial cells	Malignant cells
AAGCCGCTCTTGAGGT_EBUS_28	1013	517	EBUS_28	tL/B	Epithelial cells	Epithelial cells	Malignant cells
AAGCCGCTCTTTAGGG_LUNG_T34	11811	2686	LUNG_T34	tLung	Epithelial cells	Epithelial cells	tS1
AAGGAGCAGACAGAGA_NS_13	2436	1021	NS_13	mBrain	Epithelial cells	Epithelial cells	Malignant cells
AAGGAGCAGACCGGAT_EBUS_06	4672	1738	EBUS_06	tL/B	Epithelial cells	Epithelial cells	Malignant cells
AAGGAGCAGCAGGCTA_EBUS_19	54541	8102	EBUS_19	mLN	Epithelial cells	Epithelial cells	Malignant cells
AAGGAGCAGCCAGGAT_NS_12	6590	2587	NS_12	mBrain	Epithelial cells	Epithelial cells	Malignant cells
AAGGAGCAGCTATGCT_LUNG_T34	16833	3488	LUNG_T34	tLung	Epithelial cells	Epithelial cells	tS1
AAGGAGCAGGAGTCTG_NS_04	10203	3241	NS_04	mBrain	Epithelial cells	Epithelial cells	Malignant cells
AAGGAGCAGGGAACGG_NS_07	1030	547	NS_07	mBrain	Epithelial cells	Epithelial cells	Malignant cells
AAGGAGCAGGGCTTCC_NS_03	8054	1964	NS_03	mBrain	Epithelial cells	Epithelial cells	Malignant cells
AAGGAGCAGGTAGCTG_NS_19	2310	823	NS_19	mBrain	Epithelial cells	Epithelial cells	Malignant cells
AAGGAGCAGTACATGA_LUNG_T18	1710	257	LUNG_T18	tLung	Epithelial cells	Epithelial cells	NA
AAGGAGCAGTACGATA_NS_04	48989	7003	NS_04	mBrain	Epithelial cells	Epithelial cells	Malignant cells
AAGGAGCAGTATCGAA_LUNG_T34	7242	2300	LUNG_T34	tLung	Epithelial cells	Epithelial cells	tS1
AAGGAGCCAAGCCGTC_EBUS_12	55652	7076	EBUS_12	mLN	Epithelial cells	Epithelial cells	Malignant cells
AAGGAGCCAAGCTGGA_LUNG_T25	1366	569	LUNG_T25	tLung	Epithelial cells	Epithelial cells	tS1
AAGGAGCCAAGTAATG_LUNG_T18	21189	4708	LUNG_T18	tLung	Epithelial cells	Epithelial cells	tS2
AAGGAGCCAATGAATG_NS_17	1318	755	NS_17	mBrain	Epithelial cells	Epithelial cells	Malignant cells
AAGGAGCCACCATCCT_NS_13	6302	2626	NS_13	mBrain	Epithelial cells	Epithelial cells	Malignant cells
AAGGAGCCACCGCTAG_EBUS_13	15323	3302	EBUS_13	mLN	Epithelial cells	Epithelial cells	Malignant cells
AAGGAGCCAGTCAGAG_LUNG_T30	12752	3592	LUNG_T30	tLung	Epithelial cells	Epithelial cells	tS1
AAGGAGCCATACGCTA_LUNG_T34	10934	2867	LUNG_T34	tLung	Epithelial cells	Epithelial cells	tS2
AAGGAGCCATCACAAC_EBUS_28	4979	1885	EBUS_28	tL/B	Epithelial cells	Epithelial cells	Malignant cells
AAGGAGCCATCGATTG_LUNG_T20	2774	444	LUNG_T20	tLung	Epithelial cells	Epithelial cells	tS1
AAGGAGCCATGTTGAC_EBUS_28	4720	1471	EBUS_28	tL/B	Epithelial cells	Epithelial cells	Malignant cells
AAGGAGCCATTCTCAT_BRONCHO_11	16844	3843	BRONCHO_11	mLN	Epithelial cells	Epithelial cells	Malignant cells
AAGGAGCGTACCGGCT_LUNG_T28	34430	5675	LUNG_T28	tLung	Epithelial cells	Epithelial cells	tS2
AAGGAGCGTAGCTAAA_NS_07	7738	2521	NS_07	mBrain	Epithelial cells	Epithelial cells	Malignant cells
AAGGAGCGTATATGAG_LUNG_T28	5957	1802	LUNG_T28	tLung	Epithelial cells	Epithelial cells	tS2
AAGGAGCGTCAAAGAT_NS_17	36191	6049	NS_17	mBrain	Epithelial cells	Epithelial cells	Malignant cells
AAGGAGCGTCCAAGTT_NS_12	2457	1100	NS_12	mBrain	Epithelial cells	Epithelial cells	Malignant cells
AAGGAGCGTCCGACGT_LUNG_T28	11330	3648	LUNG_T28	tLung	Epithelial cells	Epithelial cells	tS2
AAGGAGCGTCCGTCAG_NS_07	6687	2363	NS_07	mBrain	Epithelial cells	Epithelial cells	Malignant cells
AAGGAGCGTCTAAAGA_NS_13	2165	1272	NS_13	mBrain	Epithelial cells	Epithelial cells	Malignant cells
AAGGAGCGTCTCTCTG_NS_07	5427	1960	NS_07	mBrain	Epithelial cells	Epithelial cells	Malignant cells
AAGGAGCGTCTTGTCC_NS_07	9140	2626	NS_07	mBrain	Epithelial cells	Epithelial cells	Malignant cells
AAGGAGCGTGCGGTAA_LUNG_T34	20986	4369	LUNG_T34	tLung	Epithelial cells	Epithelial cells	tS2
AAGGAGCGTTAAGATG_EBUS_28	7079	2759	EBUS_28	tL/B	Epithelial cells	Epithelial cells	Malignant cells
AAGGAGCGTTACCAGT_EBUS_28	23199	4755	EBUS_28	tL/B	Epithelial cells	Epithelial cells	Malignant cells
AAGGAGCTCAACACCA_LUNG_T20	6930	2756	LUNG_T20	tLung	Epithelial cells	Epithelial cells	tS2
AAGGAGCTCACCGGGT_NS_12	23127	4589	NS_12	mBrain	Epithelial cells	Epithelial cells	Malignant cells
AAGGAGCTCATCTGTT_NS_07	10075	3164	NS_07	mBrain	Epithelial cells	Epithelial cells	Malignant cells
AAGGAGCTCCGAACGC_LUNG_T28	5881	2048	LUNG_T28	tLung	Epithelial cells	Epithelial cells	tS2
AAGGAGCTCCGCGCAA_NS_07	4455	1663	NS_07	mBrain	Epithelial cells	Epithelial cells	Malignant cells
AAGGAGCTCCTACAGA_LUNG_T34	12020	2761	LUNG_T34	tLung	Epithelial cells	Epithelial cells	tS1
AAGGAGCTCGAGCCCA_EBUS_28	6698	1999	EBUS_28	tL/B	Epithelial cells	Epithelial cells	Malignant cells
AAGGAGCTCGCTAGCG_NS_07	19627	4323	NS_07	mBrain	Epithelial cells	Epithelial cells	Malignant cells
AAGGAGCTCGGCCGAT_NS_13	1058	628	NS_13	mBrain	Epithelial cells	Epithelial cells	Malignant cells
AAGGAGCTCTATCCCG_LUNG_T31	11160	2895	LUNG_T31	tLung	Epithelial cells	Epithelial cells	NA
AAGGAGCTCTCGATGA_LUNG_T34	12432	2798	LUNG_T34	tLung	Epithelial cells	Epithelial cells	tS1
AAGGAGCTCTCGGACG_LUNG_T18	9386	2708	LUNG_T18	tLung	Epithelial cells	Epithelial cells	tS2
AAGGAGCTCTCTTATG_NS_19	3055	1497	NS_19	mBrain	Epithelial cells	Epithelial cells	Malignant cells
AAGGAGCTCTGATTCT_EBUS_28	6231	1524	EBUS_28	tL/B	Epithelial cells	Epithelial cells	Malignant cells
AAGGAGCTCTGCTGTC_LUNG_T19	4647	1446	LUNG_T19	tLung	Epithelial cells	Epithelial cells	tS1
AAGGAGCTCTGTCAAG_LUNG_T34	4963	1672	LUNG_T34	tLung	Epithelial cells	Epithelial cells	tS2
AAGGAGCTCTGTGCAA_NS_03	20878	4273	NS_03	mBrain	Epithelial cells	Epithelial cells	Malignant cells
AAGGAGCTCTTTACGT_NS_17	1676	938	NS_17	mBrain	Epithelial cells	Epithelial cells	Malignant cells
AAGGCAGAGACAATAC_EBUS_28	20812	4419	EBUS_28	tL/B	Epithelial cells	Epithelial cells	Malignant cells
AAGGCAGAGAGCCCAA_NS_17	1431	915	NS_17	mBrain	Epithelial cells	Epithelial cells	Malignant cells
AAGGCAGAGAGCTGGT_NS_03	52073	6018	NS_03	mBrain	Epithelial cells	Epithelial cells	Malignant cells
AAGGCAGAGCAGCGTA_NS_03	8387	2289	NS_03	mBrain	Epithelial cells	Epithelial cells	Malignant cells
AAGGCAGAGCCCTAAT_NS_12	1316	702	NS_12	mBrain	Epithelial cells	Epithelial cells	Malignant cells
AAGGCAGAGCCGATTT_NS_07	6499	2423	NS_07	mBrain	Epithelial cells	Epithelial cells	Malignant cells
AAGGCAGAGCGTCTAT_EBUS_28	8043	2497	EBUS_28	tL/B	Epithelial cells	Epithelial cells	Malignant cells
AAGGCAGAGCGTGAAC_LUNG_T34	13789	3296	LUNG_T34	tLung	Epithelial cells	Epithelial cells	tS2
AAGGCAGAGGAATTAC_NS_07	2294	1098	NS_07	mBrain	Epithelial cells	Epithelial cells	Malignant cells
AAGGCAGAGGATTCGG_NS_04	72939	7371	NS_04	mBrain	Epithelial cells	Epithelial cells	Malignant cells
AAGGCAGAGGGAACGG_NS_04	46265	6749	NS_04	mBrain	Epithelial cells	Epithelial cells	Malignant cells
AAGGCAGAGGGATGGG_NS_19	99300	8966	NS_19	mBrain	Epithelial cells	Epithelial cells	Malignant cells
AAGGCAGAGGTCATCT_EBUS_12	67594	7399	EBUS_12	mLN	Epithelial cells	Epithelial cells	Malignant cells
AAGGCAGAGGTGCACA_NS_12	7891	1998	NS_12	mBrain	Epithelial cells	Epithelial cells	Malignant cells
AAGGCAGAGTAATCCC_EBUS_28	2113	921	EBUS_28	tL/B	Epithelial cells	Epithelial cells	Malignant cells
AAGGCAGAGTACGTTC_EBUS_51	11295	2939	EBUS_51	mLN	Epithelial cells	Epithelial cells	Malignant cells
AAGGCAGAGTAGGTGC_EBUS_49	5763	1622	EBUS_49	tL/B	Epithelial cells	Epithelial cells	Malignant cells
AAGGCAGAGTATCGAA_LUNG_T28	2377	1109	LUNG_T28	tLung	Epithelial cells	Epithelial cells	tS2
AAGGCAGAGTCGTTTG_NS_04	2190	1023	NS_04	mBrain	Epithelial cells	Epithelial cells	Malignant cells
AAGGCAGAGTGAACAT_NS_07	30929	5067	NS_07	mBrain	Epithelial cells	Epithelial cells	Malignant cells
AAGGCAGAGTGCCAGA_LUNG_T09	2785	1255	LUNG_T09	tLung	Epithelial cells	Epithelial cells	NA
AAGGCAGAGTGTACGG_EBUS_15	1155	591	EBUS_15	mLN	Epithelial cells	Epithelial cells	Malignant cells
AAGGCAGCAAAGGCGT_EBUS_28	7039	2146	EBUS_28	tL/B	Epithelial cells	Epithelial cells	Malignant cells
AAGGCAGCAAAGTCAA_EBUS_10	32019	4510	EBUS_10	mLN	Epithelial cells	Epithelial cells	Malignant cells
AAGGCAGCAAGTCATC_EBUS_28	6382	2225	EBUS_28	tL/B	Epithelial cells	Epithelial cells	Malignant cells
AAGGCAGCAATAGCGG_NS_07	9251	2615	NS_07	mBrain	Epithelial cells	Epithelial cells	Malignant cells
AAGGCAGCACGAAACG_LUNG_T20	1635	708	LUNG_T20	tLung	Epithelial cells	Epithelial cells	tS1
AAGGCAGCACGGTTTA_NS_12	25996	4972	NS_12	mBrain	Epithelial cells	Epithelial cells	Malignant cells
AAGGCAGCACTAGTAC_EBUS_28	9128	2963	EBUS_28	tL/B	Epithelial cells	Epithelial cells	Malignant cells
AAGGCAGCAGCGATCC_EBUS_06	1974	1174	EBUS_06	tL/B	Epithelial cells	Epithelial cells	Malignant cells
AAGGCAGCATCCGGGT_EBUS_06	13245	3562	EBUS_06	tL/B	Epithelial cells	Epithelial cells	Malignant cells
AAGGCAGCATCTACGA_NS_07	9246	2650	NS_07	mBrain	Epithelial cells	Epithelial cells	Malignant cells
AAGGCAGCATGACGGA_LUNG_T34	9312	2595	LUNG_T34	tLung	Epithelial cells	Epithelial cells	tS1
AAGGCAGCATGTAGTC_NS_13	36675	6324	NS_13	mBrain	Epithelial cells	Epithelial cells	Malignant cells
AAGGCAGGTAAGTGTA_LUNG_T34	15575	3042	LUNG_T34	tLung	Epithelial cells	Epithelial cells	tS1
AAGGCAGGTACCAGTT_LUNG_T30	1628	710	LUNG_T30	tLung	Epithelial cells	Epithelial cells	tS1
AAGGCAGGTATTAGCC_LUNG_T30	6119	1769	LUNG_T30	tLung	Epithelial cells	Epithelial cells	tS1
AAGGCAGGTCAGTGGA_LUNG_T34	12710	3386	LUNG_T34	tLung	Epithelial cells	Epithelial cells	tS1
AAGGCAGGTCATCCCT_NS_07	2855	1274	NS_07	mBrain	Epithelial cells	Epithelial cells	Malignant cells
AAGGCAGGTCTCAACA_LUNG_T28	8254	2441	LUNG_T28	tLung	Epithelial cells	Epithelial cells	tS2
AAGGCAGGTCTTGATG_EBUS_10	3525	1093	EBUS_10	mLN	Epithelial cells	Epithelial cells	Malignant cells
AAGGCAGGTGATGATA_NS_02	4001	1179	NS_02	mBrain	Epithelial cells	Epithelial cells	Malignant cells
AAGGCAGGTGATGTGG_NS_17	3599	1458	NS_17	mBrain	Epithelial cells	Epithelial cells	Malignant cells
AAGGCAGGTTAAGAAC_LUNG_T30	2760	1108	LUNG_T30	tLung	Epithelial cells	Epithelial cells	tS1
AAGGCAGGTTAGGGTG_EBUS_28	18103	3776	EBUS_28	tL/B	Epithelial cells	Epithelial cells	Malignant cells
AAGGCAGGTTCGCTAA_LUNG_T34	26594	4213	LUNG_T34	tLung	Epithelial cells	Epithelial cells	tS1
AAGGCAGGTTCTCATT_EBUS_12	46911	6272	EBUS_12	mLN	Epithelial cells	Epithelial cells	Malignant cells
AAGGCAGGTTGCGCAC_EBUS_28	2548	1356	EBUS_28	tL/B	Epithelial cells	Epithelial cells	NA
AAGGCAGGTTGGGACA_NS_19	1508	736	NS_19	mBrain	Epithelial cells	Epithelial cells	Malignant cells
AAGGCAGGTTGGTTTG_NS_03	45121	5950	NS_03	mBrain	Epithelial cells	Epithelial cells	Malignant cells
AAGGCAGGTTGTGGAG_NS_07	11947	3305	NS_07	mBrain	Epithelial cells	Epithelial cells	Malignant cells
AAGGCAGGTTTACTCT_LUNG_T20	8923	2467	LUNG_T20	tLung	Epithelial cells	Epithelial cells	tS2
AAGGCAGTCAACCAAC_NS_07	4575	1723	NS_07	mBrain	Epithelial cells	Epithelial cells	Malignant cells
AAGGCAGTCACCTTAT_LUNG_T19	2121	1020	LUNG_T19	tLung	Epithelial cells	Epithelial cells	tS3
AAGGCAGTCCACGAAT_NS_07	20455	3345	NS_07	mBrain	Epithelial cells	Epithelial cells	Malignant cells
AAGGCAGTCCCACTTG_EBUS_28	20440	3770	EBUS_28	tL/B	Epithelial cells	Epithelial cells	Malignant cells
AAGGCAGTCCCTTGTG_EBUS_28	15165	3671	EBUS_28	tL/B	Epithelial cells	Epithelial cells	Malignant cells
AAGGCAGTCCGCAAGC_EBUS_13	28914	5016	EBUS_13	mLN	Epithelial cells	Epithelial cells	Malignant cells
AAGGCAGTCCTACAGA_NS_17	1310	733	NS_17	mBrain	Epithelial cells	Epithelial cells	Malignant cells
AAGGCAGTCCTATTCA_NS_17	1100	646	NS_17	mBrain	Epithelial cells	Epithelial cells	Malignant cells
AAGGCAGTCCTCTAGC_LUNG_T06	10332	2809	LUNG_T06	tLung	Epithelial cells	Epithelial cells	tS2
AAGGCAGTCGCAGGCT_LUNG_T34	7771	2406	LUNG_T34	tLung	Epithelial cells	Epithelial cells	tS2
AAGGCAGTCGCCAAAT_NS_04	30086	4528	NS_04	mBrain	Epithelial cells	Epithelial cells	Malignant cells
AAGGCAGTCGGCGCAT_EBUS_28	5331	1893	EBUS_28	tL/B	Epithelial cells	Epithelial cells	Malignant cells
AAGGCAGTCGGTCCGA_NS_12	22943	5660	NS_12	mBrain	Epithelial cells	Epithelial cells	Malignant cells
AAGGCAGTCGGTCCGA_NS_19	18834	4126	NS_19	mBrain	Epithelial cells	Epithelial cells	Malignant cells
AAGGCAGTCTACCTGC_NS_07	7240	2277	NS_07	mBrain	Epithelial cells	Epithelial cells	Malignant cells
AAGGCAGTCTCGTATT_LUNG_T34	24643	4482	LUNG_T34	tLung	Epithelial cells	Epithelial cells	tS2
AAGGCAGTCTGGCGAC_NS_17	2050	1039	NS_17	mBrain	Epithelial cells	Epithelial cells	Malignant cells
AAGGCAGTCTGGCGTG_LUNG_T34	12123	3152	LUNG_T34	tLung	Epithelial cells	Epithelial cells	tS1
AAGGCAGTCTGTGCAA_EBUS_51	14173	3314	EBUS_51	mLN	Epithelial cells	Epithelial cells	Malignant cells
AAGGTTCAGAATGTGT_EBUS_28	40573	6039	EBUS_28	tL/B	Epithelial cells	Epithelial cells	Malignant cells
AAGGTTCAGACGCAAC_NS_13	1448	736	NS_13	mBrain	Epithelial cells	Epithelial cells	Malignant cells
AAGGTTCAGACTTTCG_EBUS_28	7730	2384	EBUS_28	tL/B	Epithelial cells	Epithelial cells	Malignant cells
AAGGTTCAGAGACGAA_LUNG_T34	13536	3808	LUNG_T34	tLung	Epithelial cells	Epithelial cells	tS2
AAGGTTCAGAGGGATA_EBUS_13	32942	5054	EBUS_13	mLN	Epithelial cells	Epithelial cells	Malignant cells
AAGGTTCAGCACCGCT_LUNG_T34	17186	3513	LUNG_T34	tLung	Epithelial cells	Epithelial cells	tS1
AAGGTTCAGCGTGTCC_NS_07	2106	907	NS_07	mBrain	Epithelial cells	Epithelial cells	Malignant cells
AAGGTTCAGCTAAGAT_BRONCHO_58	48782	5951	BRONCHO_58	tL/B	Epithelial cells	Epithelial cells	Malignant cells
AAGGTTCAGCTCAACT_EBUS_28	3737	1395	EBUS_28	tL/B	Epithelial cells	Epithelial cells	Malignant cells
AAGGTTCAGCTCCCAG_EBUS_28	16306	3950	EBUS_28	tL/B	Epithelial cells	Epithelial cells	Malignant cells
AAGGTTCAGGCTATCT_NS_03	10118	2482	NS_03	mBrain	Epithelial cells	Epithelial cells	Malignant cells
AAGGTTCAGGCTCATT_EBUS_28	7866	2377	EBUS_28	tL/B	Epithelial cells	Epithelial cells	Malignant cells
AAGGTTCAGTAACCCT_LUNG_T30	9310	2100	LUNG_T30	tLung	Epithelial cells	Epithelial cells	NA
AAGGTTCAGTAATCCC_NS_07	18492	4083	NS_07	mBrain	Epithelial cells	Epithelial cells	Malignant cells
AAGGTTCAGTGAACGC_EBUS_28	1287	664	EBUS_28	tL/B	Epithelial cells	Epithelial cells	Malignant cells
AAGGTTCAGTGTACGG_NS_07	8422	2524	NS_07	mBrain	Epithelial cells	Epithelial cells	Malignant cells
AAGGTTCAGTTGTAGA_EBUS_06	1384	633	EBUS_06	tL/B	Epithelial cells	Epithelial cells	Malignant cells
AAGGTTCCAAATACAG_LUNG_T30	4018	1584	LUNG_T30	tLung	Epithelial cells	Epithelial cells	tS1
AAGGTTCCAAATTGCC_EBUS_51	19094	4322	EBUS_51	mLN	Epithelial cells	Epithelial cells	Malignant cells
AAGGTTCCAAGCCGCT_LUNG_T30	2328	1057	LUNG_T30	tLung	Epithelial cells	Epithelial cells	tS1
AAGGTTCCAAGCGAGT_EBUS_51	2781	946	EBUS_51	mLN	Epithelial cells	Epithelial cells	NA
AAGGTTCCAATAACGA_NS_04	16615	3960	NS_04	mBrain	Epithelial cells	Epithelial cells	Malignant cells
AAGGTTCCAATCTGCA_LUNG_T28	6751	2204	LUNG_T28	tLung	Epithelial cells	Epithelial cells	NA
AAGGTTCCAATGGACG_NS_07	9775	2769	NS_07	mBrain	Epithelial cells	Epithelial cells	Malignant cells
AAGGTTCCACACTGCG_NS_17	71127	7558	NS_17	mBrain	Epithelial cells	Epithelial cells	Malignant cells
AAGGTTCCACCAACCG_LUNG_T08	20752	4136	LUNG_T08	tLung	Epithelial cells	Epithelial cells	tS1
AAGGTTCCACCATGTA_LUNG_T18	13094	3041	LUNG_T18	tLung	Epithelial cells	Epithelial cells	tS2
AAGGTTCCACGGACAA_NS_07	14690	3504	NS_07	mBrain	Epithelial cells	Epithelial cells	Malignant cells
AAGGTTCCACGGCCAT_NS_03	13516	3731	NS_03	mBrain	Epithelial cells	Epithelial cells	Malignant cells
AAGGTTCCAGACAAGC_EBUS_06	3708	1625	EBUS_06	tL/B	Epithelial cells	Epithelial cells	Malignant cells
AAGGTTCCAGATCTGT_EBUS_28	3919	1573	EBUS_28	tL/B	Epithelial cells	Epithelial cells	Malignant cells
AAGGTTCCAGCGTCCA_EBUS_28	2729	1153	EBUS_28	tL/B	Epithelial cells	Epithelial cells	Malignant cells
AAGGTTCCAGCTTAAC_NS_07	7218	2379	NS_07	mBrain	Epithelial cells	Epithelial cells	Malignant cells
AAGGTTCCAGGGTACA_LUNG_T28	38649	6377	LUNG_T28	tLung	Epithelial cells	Epithelial cells	tS2
AAGGTTCCATATACGC_BRONCHO_58	1075	502	BRONCHO_58	tL/B	Epithelial cells	Epithelial cells	Malignant cells
AAGGTTCCATGACATC_NS_12	23859	4764	NS_12	mBrain	Epithelial cells	Epithelial cells	Malignant cells
AAGGTTCCATGGATGG_NS_03	29260	5032	NS_03	mBrain	Epithelial cells	Epithelial cells	Malignant cells
AAGGTTCCATGTCGAT_EBUS_28	12239	3088	EBUS_28	tL/B	Epithelial cells	Epithelial cells	Malignant cells
AAGGTTCCATTAACCG_LUNG_T31	1357	701	LUNG_T31	tLung	Epithelial cells	Epithelial cells	tS1
AAGGTTCGTAAACGCG_EBUS_28	1576	796	EBUS_28	tL/B	Epithelial cells	Epithelial cells	Malignant cells
AAGGTTCGTAGGGTAC_LUNG_T34	13945	3363	LUNG_T34	tLung	Epithelial cells	Epithelial cells	tS2
AAGGTTCGTATAGGGC_NS_03	6303	1751	NS_03	mBrain	Epithelial cells	Epithelial cells	Malignant cells
AAGGTTCGTCATATGC_LUNG_T34	14379	3659	LUNG_T34	tLung	Epithelial cells	Epithelial cells	tS2
AAGGTTCGTCCCTACT_NS_17	41307	5967	NS_17	mBrain	Epithelial cells	Epithelial cells	Malignant cells
AAGGTTCGTCCGTTAA_BRONCHO_58	18967	3890	BRONCHO_58	tL/B	Epithelial cells	Epithelial cells	Malignant cells
AAGGTTCGTCTCGTTC_NS_12	1901	1130	NS_12	mBrain	Epithelial cells	Epithelial cells	Malignant cells
AAGGTTCGTCTCTTTA_LUNG_T34	16836	3161	LUNG_T34	tLung	Epithelial cells	Epithelial cells	tS1
AAGGTTCGTGATAAGT_LUNG_T18	7815	2418	LUNG_T18	tLung	Epithelial cells	Epithelial cells	tS2
AAGGTTCGTGATAAGT_NS_07	13657	3428	NS_07	mBrain	Epithelial cells	Epithelial cells	Malignant cells
AAGGTTCGTGCTCTTC_EBUS_10	37314	4989	EBUS_10	mLN	Epithelial cells	Epithelial cells	Malignant cells
AAGGTTCGTGGAAAGA_EBUS_51	17144	3825	EBUS_51	mLN	Epithelial cells	Epithelial cells	Malignant cells
AAGGTTCGTGTAAGTA_NS_07	5542	1940	NS_07	mBrain	Epithelial cells	Epithelial cells	Malignant cells
AAGGTTCGTGTTCTTT_NS_13	1133	623	NS_13	mBrain	Epithelial cells	Epithelial cells	Malignant cells
AAGGTTCGTTACGCGC_BRONCHO_58	30168	3999	BRONCHO_58	tL/B	Epithelial cells	Epithelial cells	Malignant cells
AAGGTTCGTTATGCGT_NS_12	1040	613	NS_12	mBrain	Epithelial cells	Epithelial cells	Malignant cells
AAGGTTCGTTTGACAC_NS_07	7441	2341	NS_07	mBrain	Epithelial cells	Epithelial cells	Malignant cells
AAGGTTCTCAACACTG_EBUS_13	28243	5837	EBUS_13	mLN	Epithelial cells	Epithelial cells	Malignant cells
AAGGTTCTCACATAGC_EBUS_28	10194	2782	EBUS_28	tL/B	Epithelial cells	Epithelial cells	Malignant cells
AAGGTTCTCACGAAGG_BRONCHO_58	32730	5187	BRONCHO_58	tL/B	Epithelial cells	Epithelial cells	Malignant cells
AAGGTTCTCACTCCTG_NS_12	13905	3822	NS_12	mBrain	Epithelial cells	Epithelial cells	Malignant cells
AAGGTTCTCAGTGCAT_EBUS_28	2246	908	EBUS_28	tL/B	Epithelial cells	Epithelial cells	Malignant cells
AAGGTTCTCAGTTAGC_LUNG_T18	17852	4438	LUNG_T18	tLung	Epithelial cells	Epithelial cells	tS2
AAGGTTCTCCAAGTAC_EBUS_28	2106	804	EBUS_28	tL/B	Epithelial cells	Epithelial cells	Malignant cells
AAGGTTCTCCCGACTT_EBUS_28	2004	954	EBUS_28	tL/B	Epithelial cells	Epithelial cells	Malignant cells
AAGGTTCTCCGGCACA_EBUS_28	2700	1092	EBUS_28	tL/B	Epithelial cells	Epithelial cells	Malignant cells
AAGGTTCTCGCTTAGA_NS_07	3367	1305	NS_07	mBrain	Epithelial cells	Epithelial cells	Malignant cells
AAGGTTCTCGTTACGA_EBUS_28	2258	666	EBUS_28	tL/B	Epithelial cells	Epithelial cells	Malignant cells
AAGGTTCTCTGAAAGA_EBUS_28	48824	6405	EBUS_28	tL/B	Epithelial cells	Epithelial cells	Malignant cells
AAGGTTCTCTGAGGGA_LUNG_T25	5122	1700	LUNG_T25	tLung	Epithelial cells	Epithelial cells	tS1
AAGGTTCTCTGCCCTA_LUNG_T34	16250	3202	LUNG_T34	tLung	Epithelial cells	Epithelial cells	tS2
AAGTCTGAGAACAACT_LUNG_T31	88235	8109	LUNG_T31	tLung	Epithelial cells	Epithelial cells	tS2
AAGTCTGAGAATAGGG_LUNG_T34	10800	2565	LUNG_T34	tLung	Epithelial cells	Epithelial cells	tS1
AAGTCTGAGATGGGTC_EBUS_28	20988	3942	EBUS_28	tL/B	Epithelial cells	Epithelial cells	Malignant cells
AAGTCTGAGCACCGCT_NS_07	13111	3380	NS_07	mBrain	Epithelial cells	Epithelial cells	Malignant cells
AAGTCTGAGCGAAGGG_LUNG_T18	18337	4202	LUNG_T18	tLung	Epithelial cells	Epithelial cells	tS2
AAGTCTGAGCTCCCAG_NS_13	1319	676	NS_13	mBrain	Epithelial cells	Epithelial cells	Malignant cells
AAGTCTGAGCTGGAAC_NS_07	7194	2410	NS_07	mBrain	Epithelial cells	Epithelial cells	Malignant cells
AAGTCTGAGGACATTA_LUNG_T34	20092	3968	LUNG_T34	tLung	Epithelial cells	Epithelial cells	tS2
AAGTCTGAGGCGACAT_NS_07	3065	1391	NS_07	mBrain	Epithelial cells	Epithelial cells	Malignant cells
AAGTCTGAGGGTTCCC_LUNG_T34	1796	913	LUNG_T34	tLung	Epithelial cells	Epithelial cells	tS1
AAGTCTGAGTACGTAA_EBUS_28	8609	2490	EBUS_28	tL/B	Epithelial cells	Epithelial cells	Malignant cells
AAGTCTGAGTGACATA_NS_07	13449	3337	NS_07	mBrain	Epithelial cells	Epithelial cells	Malignant cells
AAGTCTGAGTGTACCT_NS_04	37347	5881	NS_04	mBrain	Epithelial cells	Epithelial cells	Malignant cells
AAGTCTGAGTTAGGTA_NS_07	3243	1334	NS_07	mBrain	Epithelial cells	Epithelial cells	Malignant cells
AAGTCTGAGTTGTAGA_LUNG_T20	14933	2981	LUNG_T20	tLung	Epithelial cells	Epithelial cells	tS2
AAGTCTGCAAACTGCT_NS_07	10755	2956	NS_07	mBrain	Epithelial cells	Epithelial cells	Malignant cells
AAGTCTGCAACGATCT_EBUS_13	57198	7312	EBUS_13	mLN	Epithelial cells	Epithelial cells	Malignant cells
AAGTCTGCACAAGTAA_LUNG_T34	4470	1765	LUNG_T34	tLung	Epithelial cells	Epithelial cells	tS1
AAGTCTGCACAGCGTC_EBUS_28	48626	6408	EBUS_28	tL/B	Epithelial cells	Epithelial cells	Malignant cells
AAGTCTGCACCGTTGG_EBUS_12	34345	5315	EBUS_12	mLN	Epithelial cells	Epithelial cells	Malignant cells
AAGTCTGCACGAAACG_LUNG_T30	5021	1672	LUNG_T30	tLung	Epithelial cells	Epithelial cells	tS1
AAGTCTGCACTCGACG_EBUS_28	12877	3196	EBUS_28	tL/B	Epithelial cells	Epithelial cells	Malignant cells
AAGTCTGCACTTAAGC_NS_17	1022	655	NS_17	mBrain	Epithelial cells	Epithelial cells	Malignant cells
AAGTCTGCAGACGCAA_LUNG_T34	9816	1985	LUNG_T34	tLung	Epithelial cells	Epithelial cells	tS1
AAGTCTGCAGCATGAG_LUNG_T08	11253	2711	LUNG_T08	tLung	Epithelial cells	Epithelial cells	tS1
AAGTCTGCAGGAATCG_NS_03	16042	3720	NS_03	mBrain	Epithelial cells	Epithelial cells	Malignant cells
AAGTCTGCAGGACCCT_EBUS_10	23972	3877	EBUS_10	mLN	Epithelial cells	Epithelial cells	Malignant cells
AAGTCTGCAGGCTGAA_BRONCHO_11	3153	1451	BRONCHO_11	mLN	Epithelial cells	Epithelial cells	Malignant cells
AAGTCTGCAGGTCCAC_EBUS_06	7975	2600	EBUS_06	tL/B	Epithelial cells	Epithelial cells	Malignant cells
AAGTCTGCATACGCCG_EBUS_28	5650	1924	EBUS_28	tL/B	Epithelial cells	Epithelial cells	Malignant cells
AAGTCTGCATCCGTGG_EBUS_28	8181	2375	EBUS_28	tL/B	Epithelial cells	Epithelial cells	Malignant cells
AAGTCTGCATGCCCGA_EBUS_10	1449	822	EBUS_10	mLN	Epithelial cells	Epithelial cells	Malignant cells
AAGTCTGCATGTAAGA_NS_12	1152	634	NS_12	mBrain	Epithelial cells	Epithelial cells	Malignant cells
AAGTCTGGTACACCGC_LUNG_T19	4616	1847	LUNG_T19	tLung	Epithelial cells	Epithelial cells	tS1
AAGTCTGGTACCGTTA_NS_07	6941	2123	NS_07	mBrain	Epithelial cells	Epithelial cells	Malignant cells
AAGTCTGGTACTTCTT_NS_07	8093	2492	NS_07	mBrain	Epithelial cells	Epithelial cells	Malignant cells
AAGTCTGGTAGCGTCC_LUNG_T28	12560	3208	LUNG_T28	tLung	Epithelial cells	Epithelial cells	tS2
AAGTCTGGTATTACCG_NS_04	41976	5852	NS_04	mBrain	Epithelial cells	Epithelial cells	Malignant cells
AAGTCTGGTCAACATC_EBUS_28	12280	3522	EBUS_28	tL/B	Epithelial cells	Epithelial cells	Malignant cells
AAGTCTGGTCCCTTGT_NS_03	3261	1386	NS_03	mBrain	Epithelial cells	Epithelial cells	Malignant cells
AAGTCTGGTCGCATAT_NS_17	59846	6967	NS_17	mBrain	Epithelial cells	Epithelial cells	Malignant cells
AAGTCTGGTCTCCACT_LUNG_T09	25554	5206	LUNG_T09	tLung	Epithelial cells	Epithelial cells	NA
AAGTCTGGTGACCAAG_NS_12	1305	848	NS_12	mBrain	Epithelial cells	Epithelial cells	Malignant cells
AAGTCTGGTGCTAGCC_LUNG_T34	23895	4268	LUNG_T34	tLung	Epithelial cells	Epithelial cells	tS2
AAGTCTGGTGGTCCGT_NS_07	15112	3884	NS_07	mBrain	Epithelial cells	Epithelial cells	Malignant cells
AAGTCTGGTTACCGAT_NS_07	14700	3641	NS_07	mBrain	Epithelial cells	Epithelial cells	Malignant cells
AAGTCTGTCATAACCG_LUNG_T34	2642	898	LUNG_T34	tLung	Epithelial cells	Epithelial cells	NA
AAGTCTGTCATTATCC_EBUS_28	43704	6249	EBUS_28	tL/B	Epithelial cells	Epithelial cells	Malignant cells
AAGTCTGTCCAGGGCT_EBUS_06	7617	2854	EBUS_06	tL/B	Epithelial cells	Epithelial cells	Malignant cells
AAGTCTGTCCTTGCCA_LUNG_T30	8421	2479	LUNG_T30	tLung	Epithelial cells	Epithelial cells	tS1
AAGTCTGTCGCCTGAG_BRONCHO_58	29138	4527	BRONCHO_58	tL/B	Epithelial cells	Epithelial cells	Malignant cells
AAGTCTGTCGGTTAAC_NS_07	3148	1307	NS_07	mBrain	Epithelial cells	Epithelial cells	Malignant cells
AAGTCTGTCGTGACAT_LUNG_T34	29467	4716	LUNG_T34	tLung	Epithelial cells	Epithelial cells	tS2
AAGTCTGTCTCGATGA_LUNG_T28	25635	4994	LUNG_T28	tLung	Epithelial cells	Epithelial cells	tS2
AAGTCTGTCTGCAAGT_EBUS_28	10891	2825	EBUS_28	tL/B	Epithelial cells	Epithelial cells	Malignant cells
AATCCAGAGACATAAC_EBUS_06	3211	1580	EBUS_06	tL/B	Epithelial cells	Epithelial cells	Malignant cells
AATCCAGAGACTTGAA_NS_04	1427	718	NS_04	mBrain	Epithelial cells	Epithelial cells	Malignant cells
AATCCAGAGCCCAGCT_NS_04	44957	5919	NS_04	mBrain	Epithelial cells	Epithelial cells	Malignant cells
AATCCAGAGCGACGTA_EBUS_15	65957	7607	EBUS_15	mLN	Epithelial cells	Epithelial cells	Malignant cells
AATCCAGAGCTAGTCT_EBUS_28	7618	2041	EBUS_28	tL/B	Epithelial cells	Epithelial cells	Malignant cells
AATCCAGAGCTGTCTA_EBUS_28	4734	1834	EBUS_28	tL/B	Epithelial cells	Epithelial cells	Malignant cells
AATCCAGAGGAATGGA_NS_17	9897	2620	NS_17	mBrain	Epithelial cells	Epithelial cells	Malignant cells
AATCCAGAGGACAGAA_EBUS_49	14588	2058	EBUS_49	tL/B	Epithelial cells	Epithelial cells	Malignant cells
AATCCAGAGGACAGCT_EBUS_51	28633	4680	EBUS_51	mLN	Epithelial cells	Epithelial cells	Malignant cells
AATCCAGAGGATCGCA_NS_12	1557	718	NS_12	mBrain	Epithelial cells	Epithelial cells	Malignant cells
AATCCAGAGGCTATCT_EBUS_06	6679	2671	EBUS_06	tL/B	Epithelial cells	Epithelial cells	Malignant cells
AATCCAGAGGGATCTG_BRONCHO_58	16817	3216	BRONCHO_58	tL/B	Epithelial cells	Epithelial cells	Malignant cells
AATCCAGAGTACGTAA_NS_03	5095	1592	NS_03	mBrain	Epithelial cells	Epithelial cells	Malignant cells
AATCCAGAGTAGCGGT_LUNG_T20	10760	2990	LUNG_T20	tLung	Epithelial cells	Epithelial cells	tS2
AATCCAGAGTCATGCT_EBUS_49	4250	1304	EBUS_49	tL/B	Epithelial cells	Epithelial cells	Malignant cells
AATCCAGCAACTTGAC_NS_07	16578	3873	NS_07	mBrain	Epithelial cells	Epithelial cells	Malignant cells
AATCCAGCAAGACGTG_NS_17	1000	610	NS_17	mBrain	Epithelial cells	Epithelial cells	Malignant cells
AATCCAGCAATAGCAA_NS_07	10703	2931	NS_07	mBrain	Epithelial cells	Epithelial cells	Malignant cells
AATCCAGCAATGAAAC_NS_07	2774	886	NS_07	mBrain	Epithelial cells	Epithelial cells	Malignant cells
AATCCAGCAGACACTT_EBUS_28	52699	6705	EBUS_28	tL/B	Epithelial cells	Epithelial cells	Malignant cells
AATCCAGCAGAGCCAA_NS_12	1540	753	NS_12	mBrain	Epithelial cells	Epithelial cells	Malignant cells
AATCCAGCAGCATGAG_LUNG_T31	5887	1663	LUNG_T31	tLung	Epithelial cells	Epithelial cells	NA
AATCCAGCAGCCTATA_NS_17	8347	3196	NS_17	mBrain	Epithelial cells	Epithelial cells	Malignant cells
AATCCAGCAGCGTAAG_EBUS_12	38401	6343	EBUS_12	mLN	Epithelial cells	Epithelial cells	Malignant cells
AATCCAGCAGTCGATT_NS_17	22412	4449	NS_17	mBrain	Epithelial cells	Epithelial cells	Malignant cells
AATCCAGCATCCTAGA_NS_07	16558	3451	NS_07	mBrain	Epithelial cells	Epithelial cells	Malignant cells
AATCCAGGTAATCGTC_EBUS_28	26252	4532	EBUS_28	tL/B	Epithelial cells	Epithelial cells	Malignant cells
AATCCAGGTACCCAAT_NS_07	14815	3524	NS_07	mBrain	Epithelial cells	Epithelial cells	Malignant cells
AATCCAGGTACCGTAT_LUNG_T34	9190	2230	LUNG_T34	tLung	Epithelial cells	Epithelial cells	tS1
AATCCAGGTATTACCG_LUNG_T20	11226	2969	LUNG_T20	tLung	Epithelial cells	Epithelial cells	NA
AATCCAGGTCATATGC_EBUS_13	1609	666	EBUS_13	mLN	Epithelial cells	Epithelial cells	Malignant cells
AATCCAGGTCATATGC_LUNG_T34	6269	1612	LUNG_T34	tLung	Epithelial cells	Epithelial cells	tS1
AATCCAGGTCATGCAT_EBUS_28	4868	1625	EBUS_28	tL/B	Epithelial cells	Epithelial cells	Malignant cells
AATCCAGGTCCGCTGA_LUNG_T18	33730	5637	LUNG_T18	tLung	Epithelial cells	Epithelial cells	tS2
AATCCAGGTCTGGAGA_NS_03	6797	2250	NS_03	mBrain	Epithelial cells	Epithelial cells	Malignant cells
AATCCAGGTGAGCGAT_NS_07	12090	2767	NS_07	mBrain	Epithelial cells	Epithelial cells	Malignant cells
AATCCAGGTGTTAAGA_EBUS_28	4495	1617	EBUS_28	tL/B	Epithelial cells	Epithelial cells	Malignant cells
AATCCAGGTGTTCTTT_LUNG_T34	11134	2578	LUNG_T34	tLung	Epithelial cells	Epithelial cells	tS1
AATCCAGGTTACGCGC_NS_03	29511	4895	NS_03	mBrain	Epithelial cells	Epithelial cells	Malignant cells
AATCCAGGTTCCCTTG_EBUS_49	35934	5073	EBUS_49	tL/B	Epithelial cells	Epithelial cells	Malignant cells
AATCCAGGTTCGCTAA_BRONCHO_11	1892	715	BRONCHO_11	mLN	Epithelial cells	Epithelial cells	Malignant cells
AATCCAGGTTCTGGTA_EBUS_28	2629	988	EBUS_28	tL/B	Epithelial cells	Epithelial cells	Malignant cells
AATCCAGGTTTGGGCC_EBUS_28	21605	4060	EBUS_28	tL/B	Epithelial cells	Epithelial cells	Malignant cells
AATCCAGTCAAGGCTT_EBUS_28	13756	3034	EBUS_28	tL/B	Epithelial cells	Epithelial cells	Malignant cells
AATCCAGTCAATCTCT_EBUS_51	23504	4605	EBUS_51	mLN	Epithelial cells	Epithelial cells	Malignant cells
AATCCAGTCACTCCTG_EBUS_28	11203	3031	EBUS_28	tL/B	Epithelial cells	Epithelial cells	Malignant cells
AATCCAGTCACTCTTA_LUNG_T34	21879	3828	LUNG_T34	tLung	Epithelial cells	Epithelial cells	tS1
AATCCAGTCAGAGACG_EBUS_28	19103	4189	EBUS_28	tL/B	Epithelial cells	Epithelial cells	Malignant cells
AATCCAGTCCATGAAC_NS_07	8345	2609	NS_07	mBrain	Epithelial cells	Epithelial cells	Malignant cells
AATCCAGTCCGAAGAG_NS_07	8093	2582	NS_07	mBrain	Epithelial cells	Epithelial cells	Malignant cells
AATCCAGTCCTTAATC_EBUS_10	1028	609	EBUS_10	mLN	Epithelial cells	Epithelial cells	Malignant cells
AATCCAGTCGGATGGA_NS_17	1004	633	NS_17	mBrain	Epithelial cells	Epithelial cells	Malignant cells
AATCCAGTCTAACCGA_LUNG_T30	3281	1291	LUNG_T30	tLung	Epithelial cells	Epithelial cells	tS1
AATCCAGTCTAACTCT_EBUS_28	9798	2585	EBUS_28	tL/B	Epithelial cells	Epithelial cells	Malignant cells
AATCCAGTCTAACTGG_LUNG_T28	11270	2710	LUNG_T28	tLung	Epithelial cells	Epithelial cells	tS2
AATCCAGTCTCAAACG_NS_12	1890	970	NS_12	mBrain	Epithelial cells	Epithelial cells	Malignant cells
AATCCAGTCTGATACG_NS_19	1070	749	NS_19	mBrain	Epithelial cells	Epithelial cells	Malignant cells
AATCCAGTCTGCCAGG_NS_07	11433	2937	NS_07	mBrain	Epithelial cells	Epithelial cells	Malignant cells
AATCCAGTCTGCTGCT_NS_07	5852	2273	NS_07	mBrain	Epithelial cells	Epithelial cells	Malignant cells
AATCCAGTCTGGCGAC_EBUS_51	7424	2438	EBUS_51	mLN	Epithelial cells	Epithelial cells	Malignant cells
AATCCAGTCTGGTATG_NS_02	1233	561	NS_02	mBrain	Epithelial cells	Epithelial cells	Malignant cells
AATCCAGTCTTTCCTC_LUNG_T30	15690	3950	LUNG_T30	tLung	Epithelial cells	Epithelial cells	tS1
AATCGGTAGAATGTGT_EBUS_28	4903	1644	EBUS_28	tL/B	Epithelial cells	Epithelial cells	Malignant cells
AATCGGTAGACAAAGG_NS_07	1910	934	NS_07	mBrain	Epithelial cells	Epithelial cells	Malignant cells
AATCGGTAGAGGTACC_EBUS_28	19455	4053	EBUS_28	tL/B	Epithelial cells	Epithelial cells	Malignant cells
AATCGGTAGAGGTTAT_EBUS_28	34493	5268	EBUS_28	tL/B	Epithelial cells	Epithelial cells	Malignant cells
AATCGGTAGATCCGAG_NS_03	15708	3555	NS_03	mBrain	Epithelial cells	Epithelial cells	Malignant cells
AATCGGTAGCGTAGTG_NS_12	1235	641	NS_12	mBrain	Epithelial cells	Epithelial cells	Malignant cells
AATCGGTAGCTGTTCA_NS_07	3239	1324	NS_07	mBrain	Epithelial cells	Epithelial cells	Malignant cells
AATCGGTAGGAACTGC_NS_13	7658	2448	NS_13	mBrain	Epithelial cells	Epithelial cells	Malignant cells
AATCGGTAGGAGTACC_NS_07	10165	2940	NS_07	mBrain	Epithelial cells	Epithelial cells	Malignant cells
AATCGGTAGGCAGTCA_NS_03	8064	2435	NS_03	mBrain	Epithelial cells	Epithelial cells	Malignant cells
AATCGGTAGGGAAACA_EBUS_28	6698	2245	EBUS_28	tL/B	Epithelial cells	Epithelial cells	Malignant cells
AATCGGTAGGGATGGG_EBUS_28	48971	6364	EBUS_28	tL/B	Epithelial cells	Epithelial cells	Malignant cells
AATCGGTAGGTACTCT_LUNG_T30	3289	1184	LUNG_T30	tLung	Epithelial cells	Epithelial cells	tS1
AATCGGTAGGTGATAT_NS_07	6828	2373	NS_07	mBrain	Epithelial cells	Epithelial cells	Malignant cells
AATCGGTAGTCCGGTC_LUNG_T25	2171	985	LUNG_T25	tLung	Epithelial cells	Epithelial cells	tS1
AATCGGTAGTCTCAAC_NS_19	16682	3223	NS_19	mBrain	Epithelial cells	Epithelial cells	Malignant cells
AATCGGTAGTGATCGG_NS_07	4727	1675	NS_07	mBrain	Epithelial cells	Epithelial cells	Malignant cells
AATCGGTCAAGTACCT_LUNG_T34	16081	3376	LUNG_T34	tLung	Epithelial cells	Epithelial cells	tS1
AATCGGTCAATCAGAA_NS_07	8962	2713	NS_07	mBrain	Epithelial cells	Epithelial cells	Malignant cells
AATCGGTCAATTGCTG_NS_12	6977	2604	NS_12	mBrain	Epithelial cells	Epithelial cells	Malignant cells
AATCGGTCACATAACC_NS_13	13900	3160	NS_13	mBrain	Epithelial cells	Epithelial cells	Malignant cells
AATCGGTCACCCATTC_BRONCHO_58	18154	3952	BRONCHO_58	tL/B	Epithelial cells	Epithelial cells	Malignant cells
AATCGGTCACCGATAT_NS_02	4921	1015	NS_02	mBrain	Epithelial cells	Epithelial cells	Malignant cells
AATCGGTCACTTAAGC_NS_19	7743	2519	NS_19	mBrain	Epithelial cells	Epithelial cells	Malignant cells
AATCGGTCACTTCGAA_NS_19	3922	1625	NS_19	mBrain	Epithelial cells	Epithelial cells	Malignant cells
AATCGGTCAGAGTGTG_NS_17	14057	3435	NS_17	mBrain	Epithelial cells	Epithelial cells	Malignant cells
AATCGGTCAGCTGGCT_NS_03	48781	6636	NS_03	mBrain	Epithelial cells	Epithelial cells	Malignant cells
AATCGGTCAGGGTACA_EBUS_28	9805	2513	EBUS_28	tL/B	Epithelial cells	Epithelial cells	Malignant cells
AATCGGTCAGTAAGCG_NS_19	5733	2028	NS_19	mBrain	Epithelial cells	Epithelial cells	Malignant cells
AATCGGTCAGTGACAG_EBUS_13	24994	3386	EBUS_13	mLN	Epithelial cells	Epithelial cells	Malignant cells
AATCGGTCATATACGC_NS_07	7073	2359	NS_07	mBrain	Epithelial cells	Epithelial cells	Malignant cells
AATCGGTCATCACGTA_EBUS_06	54263	7324	EBUS_06	tL/B	Epithelial cells	Epithelial cells	Malignant cells
AATCGGTCATGACATC_EBUS_28	1635	689	EBUS_28	tL/B	Epithelial cells	Epithelial cells	Malignant cells
AATCGGTCATGCAACT_NS_04	61248	7479	NS_04	mBrain	Epithelial cells	Epithelial cells	Malignant cells
AATCGGTCATGCTGGC_EBUS_51	6756	2451	EBUS_51	mLN	Epithelial cells	Epithelial cells	Malignant cells
AATCGGTCATGTCGAT_EBUS_28	49163	6273	EBUS_28	tL/B	Epithelial cells	Epithelial cells	Malignant cells
AATCGGTCATTACCTT_NS_07	7503	2296	NS_07	mBrain	Epithelial cells	Epithelial cells	Malignant cells
AATCGGTCATTCGACA_NS_07	2631	1085	NS_07	mBrain	Epithelial cells	Epithelial cells	Malignant cells
AATCGGTGTACCGTAT_LUNG_T30	5188	1725	LUNG_T30	tLung	Epithelial cells	Epithelial cells	tS1
AATCGGTGTAGAGGAA_LUNG_T34	8106	2112	LUNG_T34	tLung	Epithelial cells	Epithelial cells	tS1
AATCGGTGTATATCCG_EBUS_15	54951	7536	EBUS_15	mLN	Epithelial cells	Epithelial cells	Malignant cells
AATCGGTGTCAGCTAT_LUNG_T28	40789	5796	LUNG_T28	tLung	Epithelial cells	Epithelial cells	tS2
AATCGGTGTCCCGACA_NS_07	9838	3114	NS_07	mBrain	Epithelial cells	Epithelial cells	Malignant cells
AATCGGTGTCCGAATT_NS_17	2701	1245	NS_17	mBrain	Epithelial cells	Epithelial cells	Malignant cells
AATCGGTGTCGCATAT_NS_07	2770	1411	NS_07	mBrain	Epithelial cells	Epithelial cells	Malignant cells
AATCGGTGTCGCCATG_EBUS_28	8350	2339	EBUS_28	tL/B	Epithelial cells	Epithelial cells	Malignant cells
AATCGGTGTCGCGGTT_EBUS_28	1536	768	EBUS_28	tL/B	Epithelial cells	Epithelial cells	Malignant cells
AATCGGTGTGATGATA_LUNG_T34	10132	2692	LUNG_T34	tLung	Epithelial cells	Epithelial cells	tS1
AATCGGTGTGCGAAAC_NS_12	5445	1925	NS_12	mBrain	Epithelial cells	Epithelial cells	Malignant cells
AATCGGTGTTAAGACA_LUNG_T34	4253	1208	LUNG_T34	tLung	Epithelial cells	Epithelial cells	tS1
AATCGGTGTTACGCGC_NS_03	8317	2299	NS_03	mBrain	Epithelial cells	Epithelial cells	Malignant cells
AATCGGTGTTAGTGGG_EBUS_13	54711	6852	EBUS_13	mLN	Epithelial cells	Epithelial cells	Malignant cells
AATCGGTGTTCATGGT_LUNG_T34	7544	2422	LUNG_T34	tLung	Epithelial cells	Epithelial cells	tS1
AATCGGTGTTCCCTTG_NS_19	26671	4533	NS_19	mBrain	Epithelial cells	Epithelial cells	Malignant cells
AATCGGTGTTCCTCCA_EBUS_51	8611	2863	EBUS_51	mLN	Epithelial cells	Epithelial cells	Malignant cells
AATCGGTGTTGCGTTA_NS_04	34334	5719	NS_04	mBrain	Epithelial cells	Epithelial cells	Malignant cells
AATCGGTGTTGGTTTG_EBUS_28	5349	1664	EBUS_28	tL/B	Epithelial cells	Epithelial cells	Malignant cells
AATCGGTGTTGTCGCG_NS_12	1321	721	NS_12	mBrain	Epithelial cells	Epithelial cells	Malignant cells
AATCGGTGTTTCGCTC_NS_07	1656	848	NS_07	mBrain	Epithelial cells	Epithelial cells	Malignant cells
AATCGGTTCATGCATG_NS_07	12612	3312	NS_07	mBrain	Epithelial cells	Epithelial cells	Malignant cells
AATCGGTTCATGTGGT_EBUS_06	23149	5343	EBUS_06	tL/B	Epithelial cells	Epithelial cells	Malignant cells
AATCGGTTCCCTAACC_EBUS_28	4259	1502	EBUS_28	tL/B	Epithelial cells	Epithelial cells	Malignant cells
AATCGGTTCGATAGAA_EBUS_28	15312	3523	EBUS_28	tL/B	Epithelial cells	Epithelial cells	Malignant cells
AATCGGTTCGCCTGTT_BRONCHO_11	22574	4311	BRONCHO_11	mLN	Epithelial cells	Epithelial cells	Malignant cells
AATCGGTTCGGAGGTA_EBUS_28	1049	580	EBUS_28	tL/B	Epithelial cells	Epithelial cells	Malignant cells
AATCGGTTCGTCACGG_EBUS_10	2700	1205	EBUS_10	mLN	Epithelial cells	Epithelial cells	Malignant cells
AATCGGTTCGTGGACC_LUNG_T34	9573	2131	LUNG_T34	tLung	Epithelial cells	Epithelial cells	tS1
AATCGGTTCTAACGGT_NS_07	1262	675	NS_07	mBrain	Epithelial cells	Epithelial cells	Malignant cells
AATCGGTTCTAACTTC_NS_03	4622	1648	NS_03	mBrain	Epithelial cells	Epithelial cells	Malignant cells
AATCGGTTCTATCGCC_NS_03	18539	4037	NS_03	mBrain	Epithelial cells	Epithelial cells	Malignant cells
AATCGGTTCTCCAACC_EBUS_28	4671	1541	EBUS_28	tL/B	Epithelial cells	Epithelial cells	Malignant cells
AATCGGTTCTCGCTTG_NS_06	2920	997	NS_06	mBrain	Epithelial cells	Epithelial cells	Malignant cells
AATCGGTTCTCGTATT_LUNG_T19	9119	2787	LUNG_T19	tLung	Epithelial cells	Epithelial cells	tS1
AATCGGTTCTCGTTTA_NS_12	6179	2061	NS_12	mBrain	Epithelial cells	Epithelial cells	Malignant cells
AATCGGTTCTCTTATG_NS_12	1047	558	NS_12	mBrain	Epithelial cells	Epithelial cells	Malignant cells
AATCGGTTCTGGTGTA_EBUS_13	25666	5017	EBUS_13	mLN	Epithelial cells	Epithelial cells	Malignant cells
AATCGGTTCTGTGCAA_EBUS_51	14093	3173	EBUS_51	mLN	Epithelial cells	Epithelial cells	Malignant cells
ACACCAAAGACCTTTG_NS_12	9778	2681	NS_12	mBrain	Epithelial cells	Epithelial cells	Malignant cells
ACACCAAAGACGACGT_NS_19	14949	4110	NS_19	mBrain	Epithelial cells	Epithelial cells	Malignant cells
ACACCAAAGAGCCTAG_LUNG_T18	11398	2806	LUNG_T18	tLung	Epithelial cells	Epithelial cells	tS2
ACACCAAAGAGGGATA_NS_19	17522	3957	NS_19	mBrain	Epithelial cells	Epithelial cells	Malignant cells
ACACCAAAGCACAGGT_NS_12	1838	766	NS_12	mBrain	Epithelial cells	Epithelial cells	Malignant cells
ACACCAAAGCCACCTG_LUNG_T31	1209	522	LUNG_T31	tLung	Epithelial cells	Epithelial cells	tS1
ACACCAAAGCGTTCCG_NS_03	18927	3826	NS_03	mBrain	Epithelial cells	Epithelial cells	Malignant cells
ACACCAAAGGACAGCT_NS_07	8904	2663	NS_07	mBrain	Epithelial cells	Epithelial cells	Malignant cells
ACACCAAAGGCTCTTA_NS_04	1749	818	NS_04	mBrain	Epithelial cells	Epithelial cells	Malignant cells
ACACCAAAGTAACCCT_LUNG_T34	13185	2966	LUNG_T34	tLung	Epithelial cells	Epithelial cells	tS1
ACACCAAAGTACTTGC_NS_12	2613	1025	NS_12	mBrain	Epithelial cells	Epithelial cells	Malignant cells
ACACCAAAGTAGCGGT_NS_03	7393	2040	NS_03	mBrain	Epithelial cells	Epithelial cells	Malignant cells
ACACCAAAGTCCCACG_NS_07	13239	3179	NS_07	mBrain	Epithelial cells	Epithelial cells	Malignant cells
ACACCAAAGTTATCGC_EBUS_28	47251	6504	EBUS_28	tL/B	Epithelial cells	Epithelial cells	Malignant cells
ACACCAACAAACAACA_NS_13	1014	591	NS_13	mBrain	Epithelial cells	Epithelial cells	Malignant cells
ACACCAACAAACGTGG_NS_17	3133	1262	NS_17	mBrain	Epithelial cells	Epithelial cells	Malignant cells
ACACCAACAATGGTCT_EBUS_28	5259	1532	EBUS_28	tL/B	Epithelial cells	Epithelial cells	Malignant cells
ACACCAACACAAGTAA_LUNG_T18	27422	5324	LUNG_T18	tLung	Epithelial cells	Epithelial cells	tS2
ACACCAACACGCCAGT_NS_07	2916	1280	NS_07	mBrain	Epithelial cells	Epithelial cells	Malignant cells
ACACCAACACTGCCAG_EBUS_51	45204	6368	EBUS_51	mLN	Epithelial cells	Epithelial cells	Malignant cells
ACACCAACACTGTGTA_LUNG_T34	13670	2651	LUNG_T34	tLung	Epithelial cells	Epithelial cells	tS1
ACACCAACAGCGATCC_BRONCHO_58	22384	3766	BRONCHO_58	tL/B	Epithelial cells	Epithelial cells	Malignant cells
ACACCAACATCCGTGG_EBUS_28	20851	3913	EBUS_28	tL/B	Epithelial cells	Epithelial cells	Malignant cells
ACACCAACATCGACGC_LUNG_T30	6856	2055	LUNG_T30	tLung	Epithelial cells	Epithelial cells	tS1
ACACCAACATCGGAAG_NS_07	7205	2164	NS_07	mBrain	Epithelial cells	Epithelial cells	Malignant cells
ACACCAACATGCAATC_LUNG_T18	6550	2319	LUNG_T18	tLung	Epithelial cells	Epithelial cells	tS2
ACACCAACATTGTGCA_EBUS_28	4524	1664	EBUS_28	tL/B	Epithelial cells	Epithelial cells	Malignant cells
ACACCAAGTAAGTGTA_NS_07	1797	826	NS_07	mBrain	Epithelial cells	Epithelial cells	Malignant cells
ACACCAAGTACACCGC_EBUS_51	37372	5514	EBUS_51	mLN	Epithelial cells	Epithelial cells	Malignant cells
ACACCAAGTAGCGCAA_NS_03	13700	3704	NS_03	mBrain	Epithelial cells	Epithelial cells	Malignant cells
ACACCAAGTAGGGACT_EBUS_19	10204	3600	EBUS_19	mLN	Epithelial cells	Epithelial cells	Malignant cells
ACACCAAGTCAGCTAT_LUNG_T30	10184	2943	LUNG_T30	tLung	Epithelial cells	Epithelial cells	NA
ACACCAAGTCATGCCG_LUNG_T30	1514	596	LUNG_T30	tLung	Epithelial cells	Epithelial cells	NA
ACACCAAGTCGCATAT_NS_07	4433	1959	NS_07	mBrain	Epithelial cells	Epithelial cells	Malignant cells
ACACCAAGTCGCGGTT_LUNG_T09	13844	3334	LUNG_T09	tLung	Epithelial cells	Epithelial cells	NA
ACACCAAGTCTTGTCC_LUNG_T30	10714	2830	LUNG_T30	tLung	Epithelial cells	Epithelial cells	NA
ACACCAAGTGACGGTA_NS_07	20217	3963	NS_07	mBrain	Epithelial cells	Epithelial cells	Malignant cells
ACACCAAGTGAGTGAC_NS_12	28517	5724	NS_12	mBrain	Epithelial cells	Epithelial cells	Malignant cells
ACACCAAGTGATAAGT_NS_12	1550	788	NS_12	mBrain	Epithelial cells	Epithelial cells	Malignant cells
ACACCAAGTGCTCTTC_EBUS_12	31258	4634	EBUS_12	mLN	Epithelial cells	Epithelial cells	Malignant cells
ACACCAAGTGCTCTTC_LUNG_T19	4822	1681	LUNG_T19	tLung	Epithelial cells	Epithelial cells	tS1
ACACCAAGTGTTTGTG_NS_12	1173	631	NS_12	mBrain	Epithelial cells	Epithelial cells	Malignant cells
ACACCAAGTTATCGGT_NS_12	1095	611	NS_12	mBrain	Epithelial cells	Epithelial cells	Malignant cells
ACACCAAGTTCAGACT_NS_12	17381	4125	NS_12	mBrain	Epithelial cells	Epithelial cells	Malignant cells
ACACCAAGTTCCAACA_LUNG_T34	12900	2730	LUNG_T34	tLung	Epithelial cells	Epithelial cells	tS1
ACACCAAGTTCCGTCT_EBUS_10	17533	2806	EBUS_10	mLN	Epithelial cells	Epithelial cells	Malignant cells
ACACCAAGTTCGGCAC_EBUS_51	21051	4331	EBUS_51	mLN	Epithelial cells	Epithelial cells	Malignant cells
ACACCAAGTTGGACCC_EBUS_06	11511	3511	EBUS_06	tL/B	Epithelial cells	Epithelial cells	Malignant cells
ACACCAAGTTTAAGCC_NS_12	43357	5819	NS_12	mBrain	Epithelial cells	Epithelial cells	Malignant cells
ACACCAAGTTTCCACC_EBUS_51	23354	4936	EBUS_51	mLN	Epithelial cells	Epithelial cells	Malignant cells
ACACCAAGTTTGACTG_NS_19	7709	2529	NS_19	mBrain	Epithelial cells	Epithelial cells	Malignant cells
ACACCAATCAGTCAGT_NS_17	24552	4486	NS_17	mBrain	Epithelial cells	Epithelial cells	Malignant cells
ACACCAATCCAAACAC_EBUS_28	20457	4261	EBUS_28	tL/B	Epithelial cells	Epithelial cells	Malignant cells
ACACCAATCCAAACTG_NS_13	1753	957	NS_13	mBrain	Epithelial cells	Epithelial cells	Malignant cells
ACACCAATCCAAGCCG_NS_04	20683	4454	NS_04	mBrain	Epithelial cells	Epithelial cells	Malignant cells
ACACCAATCCGAAGAG_EBUS_28	22322	4936	EBUS_28	tL/B	Epithelial cells	Epithelial cells	Malignant cells
ACACCAATCCTATGTT_EBUS_12	24026	4899	EBUS_12	mLN	Epithelial cells	Epithelial cells	Malignant cells
ACACCAATCGAATCCA_EBUS_28	4342	1441	EBUS_28	tL/B	Epithelial cells	Epithelial cells	Malignant cells
ACACCAATCGAGCCCA_NS_04	47895	6903	NS_04	mBrain	Epithelial cells	Epithelial cells	Malignant cells
ACACCAATCGGTCTAA_NS_07	8303	2477	NS_07	mBrain	Epithelial cells	Epithelial cells	Malignant cells
ACACCAATCGTAGGAG_LUNG_T31	1528	652	LUNG_T31	tLung	Epithelial cells	Epithelial cells	tS2
ACACCAATCTAACTCT_NS_03	14882	3944	NS_03	mBrain	Epithelial cells	Epithelial cells	Malignant cells
ACACCAATCTACCAGA_LUNG_T34	4358	1554	LUNG_T34	tLung	Epithelial cells	Epithelial cells	tS2
ACACCAATCTACTCAT_NS_13	3785	1711	NS_13	mBrain	Epithelial cells	Epithelial cells	Malignant cells
ACACCAATCTGCGACG_EBUS_28	22346	4065	EBUS_28	tL/B	Epithelial cells	Epithelial cells	Malignant cells
ACACCAATCTGTCTAT_NS_12	5457	1887	NS_12	mBrain	Epithelial cells	Epithelial cells	Malignant cells
ACACCAATCTTCATGT_EBUS_51	1025	558	EBUS_51	mLN	Epithelial cells	Epithelial cells	NA
ACACCAATCTTGGGTA_LUNG_T30	1618	868	LUNG_T30	tLung	Epithelial cells	Epithelial cells	tS1
ACACCAATCTTGTACT_LUNG_T28	25519	4815	LUNG_T28	tLung	Epithelial cells	Epithelial cells	tS2
ACACCAATCTTTACAC_LUNG_T28	18313	4278	LUNG_T28	tLung	Epithelial cells	Epithelial cells	tS2
ACACCCTAGAAGATTC_NS_12	4220	1578	NS_12	mBrain	Epithelial cells	Epithelial cells	Malignant cells
ACACCCTAGACGCTTT_NS_12	8879	3074	NS_12	mBrain	Epithelial cells	Epithelial cells	Malignant cells
ACACCCTAGAGATGAG_LUNG_T28	20493	4369	LUNG_T28	tLung	Epithelial cells	Epithelial cells	NA
ACACCCTAGAGGGCTT_NS_19	50963	7120	NS_19	mBrain	Epithelial cells	Epithelial cells	Malignant cells
ACACCCTAGCAATCTC_NS_07	6912	2559	NS_07	mBrain	Epithelial cells	Epithelial cells	Malignant cells
ACACCCTAGCGCTCCA_NS_12	15770	4203	NS_12	mBrain	Epithelial cells	Epithelial cells	Malignant cells
ACACCCTAGCGTTGCC_NS_13	61169	7083	NS_13	mBrain	Epithelial cells	Epithelial cells	Malignant cells
ACACCCTAGCTACCGC_NS_17	45245	6225	NS_17	mBrain	Epithelial cells	Epithelial cells	Malignant cells
ACACCCTAGGACTGGT_EBUS_06	4299	1709	EBUS_06	tL/B	Epithelial cells	Epithelial cells	Malignant cells
ACACCCTAGGGTCTCC_LUNG_T18	21463	4630	LUNG_T18	tLung	Epithelial cells	Epithelial cells	tS2
ACACCCTAGTAGATGT_NS_19	6390	2356	NS_19	mBrain	Epithelial cells	Epithelial cells	Malignant cells
ACACCCTAGTCCGTAT_NS_17	19694	3655	NS_17	mBrain	Epithelial cells	Epithelial cells	Malignant cells
ACACCCTAGTGCGATG_NS_07	4756	2034	NS_07	mBrain	Epithelial cells	Epithelial cells	Malignant cells
ACACCCTAGTGTACCT_NS_07	3006	1349	NS_07	mBrain	Epithelial cells	Epithelial cells	Malignant cells
ACACCCTCAAACGCGA_NS_03	19449	4549	NS_03	mBrain	Epithelial cells	Epithelial cells	Malignant cells
ACACCCTCAAACTGTC_NS_07	17048	3699	NS_07	mBrain	Epithelial cells	Epithelial cells	Malignant cells
ACACCCTCAAGCCCAC_LUNG_T30	4434	1564	LUNG_T30	tLung	Epithelial cells	Epithelial cells	tS1
ACACCCTCAATCCAAC_NS_07	17105	3745	NS_07	mBrain	Epithelial cells	Epithelial cells	Malignant cells
ACACCCTCACATGGGA_LUNG_T34	16208	3691	LUNG_T34	tLung	Epithelial cells	Epithelial cells	tS2
ACACCCTCACCCATGG_EBUS_28	23991	4474	EBUS_28	tL/B	Epithelial cells	Epithelial cells	Malignant cells
ACACCCTCACCGAATT_NS_12	51820	7253	NS_12	mBrain	Epithelial cells	Epithelial cells	Malignant cells
ACACCCTCACCGTTGG_EBUS_28	9999	2745	EBUS_28	tL/B	Epithelial cells	Epithelial cells	Malignant cells
ACACCCTCACGCGAAA_EBUS_28	35677	5175	EBUS_28	tL/B	Epithelial cells	Epithelial cells	Malignant cells
ACACCCTCACTAAGTC_EBUS_28	6166	2067	EBUS_28	tL/B	Epithelial cells	Epithelial cells	Malignant cells
ACACCCTCACTGCCAG_LUNG_T34	13897	3624	LUNG_T34	tLung	Epithelial cells	Epithelial cells	tS2
ACACCCTCAGAAGCAC_BRONCHO_11	22524	4716	BRONCHO_11	mLN	Epithelial cells	Epithelial cells	Malignant cells
ACACCCTCAGACAAGC_NS_04	24417	4757	NS_04	mBrain	Epithelial cells	Epithelial cells	Malignant cells
ACACCCTCAGACAGGT_NS_13	17861	3579	NS_13	mBrain	Epithelial cells	Epithelial cells	Malignant cells
ACACCCTCAGCCAATT_NS_19	8024	2645	NS_19	mBrain	Epithelial cells	Epithelial cells	Malignant cells
ACACCCTCAGCTGTTA_LUNG_T18	15617	3799	LUNG_T18	tLung	Epithelial cells	Epithelial cells	tS2
ACACCCTCAGCTGTTA_NS_13	1808	680	NS_13	mBrain	Epithelial cells	Epithelial cells	Malignant cells
ACACCCTCAGGGTTAG_LUNG_T34	12265	2682	LUNG_T34	tLung	Epithelial cells	Epithelial cells	tS1
ACACCCTCAGGTCCAC_EBUS_51	5052	1593	EBUS_51	mLN	Epithelial cells	Epithelial cells	Malignant cells
ACACCCTCAGTGGAGT_EBUS_28	6451	2176	EBUS_28	tL/B	Epithelial cells	Epithelial cells	Malignant cells
ACACCCTCATGTCCTC_EBUS_28	16776	3232	EBUS_28	tL/B	Epithelial cells	Epithelial cells	Malignant cells
ACACCCTGTAAGTGTA_NS_07	7926	2405	NS_07	mBrain	Epithelial cells	Epithelial cells	Malignant cells
ACACCCTGTACAGTGG_EBUS_28	1280	689	EBUS_28	tL/B	Epithelial cells	Epithelial cells	Malignant cells
ACACCCTGTAGTACCT_EBUS_51	8708	2495	EBUS_51	mLN	Epithelial cells	Epithelial cells	Malignant cells
ACACCCTGTATATGAG_NS_07	7932	2381	NS_07	mBrain	Epithelial cells	Epithelial cells	Malignant cells
ACACCCTGTCAGCTAT_EBUS_28	3735	1411	EBUS_28	tL/B	Epithelial cells	Epithelial cells	Malignant cells
ACACCCTGTCATCGGC_NS_13	5769	2007	NS_13	mBrain	Epithelial cells	Epithelial cells	Malignant cells
ACACCCTGTCCGTTAA_LUNG_T18	25744	4600	LUNG_T18	tLung	Epithelial cells	Epithelial cells	tS2
ACACCCTGTGAACCTT_EBUS_28	8442	2227	EBUS_28	tL/B	Epithelial cells	Epithelial cells	Malignant cells
ACACCCTGTGGCAAAC_NS_03	12813	3580	NS_03	mBrain	Epithelial cells	Epithelial cells	Malignant cells
ACACCCTGTTACAGAA_EBUS_06	25914	5667	EBUS_06	tL/B	Epithelial cells	Epithelial cells	Malignant cells
ACACCCTGTTGCGCAC_EBUS_28	1770	529	EBUS_28	tL/B	Epithelial cells	Epithelial cells	Malignant cells
ACACCCTGTTGTCGCG_EBUS_28	3598	1483	EBUS_28	tL/B	Epithelial cells	Epithelial cells	Malignant cells
ACACCCTTCAACACTG_EBUS_28	1706	675	EBUS_28	tL/B	Epithelial cells	Epithelial cells	Malignant cells
ACACCCTTCAACCAAC_NS_04	19203	3958	NS_04	mBrain	Epithelial cells	Epithelial cells	Malignant cells
ACACCCTTCAACGGCC_NS_03	8061	2243	NS_03	mBrain	Epithelial cells	Epithelial cells	Malignant cells
ACACCCTTCATGTCCC_NS_04	15386	4184	NS_04	mBrain	Epithelial cells	Epithelial cells	Malignant cells
ACACCCTTCCAAAGTC_EBUS_12	30965	5335	EBUS_12	mLN	Epithelial cells	Epithelial cells	Malignant cells
ACACCCTTCCAAAGTC_LUNG_T34	14227	3383	LUNG_T34	tLung	Epithelial cells	Epithelial cells	tS2
ACACCCTTCCACTGGG_EBUS_28	47640	6451	EBUS_28	tL/B	Epithelial cells	Epithelial cells	Malignant cells
ACACCCTTCCACTGGG_NS_07	7945	2447	NS_07	mBrain	Epithelial cells	Epithelial cells	Malignant cells
ACACCCTTCCAGAAGG_EBUS_06	2212	721	EBUS_06	tL/B	Epithelial cells	Epithelial cells	Malignant cells
ACACCCTTCCGGCACA_NS_03	10118	2642	NS_03	mBrain	Epithelial cells	Epithelial cells	Malignant cells
ACACCCTTCCGTTGTC_LUNG_T34	11276	2577	LUNG_T34	tLung	Epithelial cells	Epithelial cells	tS1
ACACCCTTCGCCGTGA_NS_12	1152	700	NS_12	mBrain	Epithelial cells	Epithelial cells	Malignant cells
ACACCCTTCGTACGGC_NS_07	4056	1494	NS_07	mBrain	Epithelial cells	Epithelial cells	Malignant cells
ACACCCTTCTATCCCG_NS_12	36417	6143	NS_12	mBrain	Epithelial cells	Epithelial cells	Malignant cells
ACACCCTTCTATCGCC_LUNG_T30	13907	3436	LUNG_T30	tLung	Epithelial cells	Epithelial cells	tS1
ACACCCTTCTCTAAGG_EBUS_28	28550	4187	EBUS_28	tL/B	Epithelial cells	Epithelial cells	Malignant cells
ACACCCTTCTGGTTCC_NS_12	1188	704	NS_12	mBrain	Epithelial cells	Epithelial cells	Malignant cells
ACACCCTTCTTATCTG_BRONCHO_58	2598	622	BRONCHO_58	tL/B	Epithelial cells	Epithelial cells	Malignant cells
ACACCCTTCTTCCTTC_EBUS_28	10743	2760	EBUS_28	tL/B	Epithelial cells	Epithelial cells	Malignant cells
ACACCGGAGAACTCGG_NS_07	3805	1524	NS_07	mBrain	Epithelial cells	Epithelial cells	Malignant cells
ACACCGGAGACGCTTT_LUNG_T18	34337	6262	LUNG_T18	tLung	Epithelial cells	Epithelial cells	tS2
ACACCGGAGACTAAGT_NS_07	10011	2963	NS_07	mBrain	Epithelial cells	Epithelial cells	Malignant cells
ACACCGGAGCACCGCT_EBUS_28	13433	2714	EBUS_28	tL/B	Epithelial cells	Epithelial cells	Malignant cells
ACACCGGAGCGATTCT_NS_03	16420	3445	NS_03	mBrain	Epithelial cells	Epithelial cells	Malignant cells
ACACCGGAGCTAACAA_NS_13	10285	3188	NS_13	mBrain	Epithelial cells	Epithelial cells	Malignant cells
ACACCGGAGCTGCGAA_NS_12	1093	688	NS_12	mBrain	Epithelial cells	Epithelial cells	Malignant cells
ACACCGGAGCTGTTCA_LUNG_T06	19816	4842	LUNG_T06	tLung	Epithelial cells	Epithelial cells	tS2
ACACCGGAGCTTATCG_BRONCHO_58	2258	759	BRONCHO_58	tL/B	Epithelial cells	Epithelial cells	Malignant cells
ACACCGGAGGACATTA_EBUS_13	40902	5718	EBUS_13	mLN	Epithelial cells	Epithelial cells	Malignant cells
ACACCGGAGGACTGGT_NS_04	37836	6306	NS_04	mBrain	Epithelial cells	Epithelial cells	Malignant cells
ACACCGGAGGCTAGGT_EBUS_28	2020	1020	EBUS_28	tL/B	Epithelial cells	Epithelial cells	Malignant cells
ACACCGGAGGGAGTAA_LUNG_T18	16574	3528	LUNG_T18	tLung	Epithelial cells	Epithelial cells	tS2
ACACCGGAGGGATCTG_NS_07	12529	3277	NS_07	mBrain	Epithelial cells	Epithelial cells	Malignant cells
ACACCGGAGGGCATGT_EBUS_06	5753	2085	EBUS_06	tL/B	Epithelial cells	Epithelial cells	Malignant cells
ACACCGGAGGTAGCCA_NS_07	1053	593	NS_07	mBrain	Epithelial cells	Epithelial cells	Malignant cells
ACACCGGAGGTGGGTT_BRONCHO_11	23786	5656	BRONCHO_11	mLN	Epithelial cells	Epithelial cells	Malignant cells
ACACCGGAGTAATCCC_EBUS_06	35348	6381	EBUS_06	tL/B	Epithelial cells	Epithelial cells	Malignant cells
ACACCGGAGTCCAGGA_EBUS_28	15764	3799	EBUS_28	tL/B	Epithelial cells	Epithelial cells	Malignant cells
ACACCGGAGTTTAGGA_EBUS_28	6988	1899	EBUS_28	tL/B	Epithelial cells	Epithelial cells	Malignant cells
ACACCGGCAAAGGCGT_EBUS_28	6896	2141	EBUS_28	tL/B	Epithelial cells	Epithelial cells	Malignant cells
ACACCGGCAAAGTGCG_LUNG_T31	8898	2755	LUNG_T31	tLung	Epithelial cells	Epithelial cells	tS2
ACACCGGCAAGCCGCT_NS_03	26765	4719	NS_03	mBrain	Epithelial cells	Epithelial cells	Malignant cells
ACACCGGCAATGTTGC_NS_12	17647	4270	NS_12	mBrain	Epithelial cells	Epithelial cells	Malignant cells
ACACCGGCACAAGACG_EBUS_06	12609	3547	EBUS_06	tL/B	Epithelial cells	Epithelial cells	Malignant cells
ACACCGGCACACTGCG_EBUS_28	9299	2723	EBUS_28	tL/B	Epithelial cells	Epithelial cells	Malignant cells
ACACCGGCACAGACAG_EBUS_28	3020	1253	EBUS_28	tL/B	Epithelial cells	Epithelial cells	Malignant cells
ACACCGGCACCACCAG_NS_17	1165	737	NS_17	mBrain	Epithelial cells	Epithelial cells	Malignant cells
ACACCGGCACCAGGTC_EBUS_28	5692	1861	EBUS_28	tL/B	Epithelial cells	Epithelial cells	Malignant cells
ACACCGGCACCCATTC_EBUS_06	1786	921	EBUS_06	tL/B	Epithelial cells	Epithelial cells	Malignant cells
ACACCGGCACCTATCC_NS_12	56412	7081	NS_12	mBrain	Epithelial cells	Epithelial cells	Malignant cells
ACACCGGCACGCGAAA_LUNG_T34	7673	1886	LUNG_T34	tLung	Epithelial cells	Epithelial cells	tS1
ACACCGGCACGGATAG_LUNG_T31	29254	5920	LUNG_T31	tLung	Epithelial cells	Epithelial cells	tS2
ACACCGGCACTACAGT_NS_04	2936	1260	NS_04	mBrain	Epithelial cells	Epithelial cells	Malignant cells
ACACCGGCAGCCAATT_NS_07	3363	1111	NS_07	mBrain	Epithelial cells	Epithelial cells	Malignant cells
ACACCGGCAGTACACT_NS_04	1411	755	NS_04	mBrain	Epithelial cells	Epithelial cells	Malignant cells
ACACCGGCAGTTCATG_EBUS_28	5497	1862	EBUS_28	tL/B	Epithelial cells	Epithelial cells	Malignant cells
ACACCGGCATACAGCT_LUNG_T20	4774	1469	LUNG_T20	tLung	Epithelial cells	Epithelial cells	tS2
ACACCGGCATACTCTT_EBUS_28	33024	5355	EBUS_28	tL/B	Epithelial cells	Epithelial cells	Malignant cells
ACACCGGCATATGCTG_LUNG_T18	12554	3440	LUNG_T18	tLung	Epithelial cells	Epithelial cells	NA
ACACCGGCATGAACCT_LUNG_T28	20806	4326	LUNG_T28	tLung	Epithelial cells	Epithelial cells	tS2
ACACCGGCATGAGCGA_LUNG_T30	2163	1014	LUNG_T30	tLung	Epithelial cells	Epithelial cells	tS1
ACACCGGCATGGATGG_NS_07	2627	840	NS_07	mBrain	Epithelial cells	Epithelial cells	Malignant cells
ACACCGGGTAAATGAC_NS_19	3122	1215	NS_19	mBrain	Epithelial cells	Epithelial cells	Malignant cells
ACACCGGGTAAGCACG_NS_12	27819	5167	NS_12	mBrain	Epithelial cells	Epithelial cells	Malignant cells
ACACCGGGTACGCTGC_NS_12	2652	552	NS_12	mBrain	Epithelial cells	Epithelial cells	Malignant cells
ACACCGGGTAGCACGA_NS_07	7580	2451	NS_07	mBrain	Epithelial cells	Epithelial cells	Malignant cells
ACACCGGGTCATACTG_NS_17	10526	2832	NS_17	mBrain	Epithelial cells	Epithelial cells	Malignant cells
ACACCGGGTCCCTACT_LUNG_T34	6681	1825	LUNG_T34	tLung	Epithelial cells	Epithelial cells	tS1
ACACCGGGTCTCAACA_NS_03	16811	3810	NS_03	mBrain	Epithelial cells	Epithelial cells	Malignant cells
ACACCGGGTCTCGTTC_EBUS_28	6751	2449	EBUS_28	tL/B	Epithelial cells	Epithelial cells	Malignant cells
ACACCGGGTCTGATCA_EBUS_28	3769	1493	EBUS_28	tL/B	Epithelial cells	Epithelial cells	Malignant cells
ACACCGGGTCTGCAAT_EBUS_51	5721	1950	EBUS_51	mLN	Epithelial cells	Epithelial cells	Malignant cells
ACACCGGGTCTGGAGA_LUNG_T19	11983	2941	LUNG_T19	tLung	Epithelial cells	Epithelial cells	NA
ACACCGGGTCTTCGTC_LUNG_T28	32123	5402	LUNG_T28	tLung	Epithelial cells	Epithelial cells	tS2
ACACCGGGTCTTCTCG_EBUS_51	15080	3777	EBUS_51	mLN	Epithelial cells	Epithelial cells	Malignant cells
ACACCGGGTGATGATA_NS_07	15532	4033	NS_07	mBrain	Epithelial cells	Epithelial cells	Malignant cells
ACACCGGGTGTGAATA_NS_04	36398	6300	NS_04	mBrain	Epithelial cells	Epithelial cells	Malignant cells
ACACCGGGTTATGTGC_LUNG_T28	1014	532	LUNG_T28	tLung	Epithelial cells	Epithelial cells	tS1
ACACCGGGTTCAGCGC_LUNG_T18	12148	2985	LUNG_T18	tLung	Epithelial cells	Epithelial cells	tS2
ACACCGGGTTCGTTGA_LUNG_T30	3707	1564	LUNG_T30	tLung	Epithelial cells	Epithelial cells	tS1
ACACCGGTCAAGATCC_NS_13	1896	795	NS_13	mBrain	Epithelial cells	Epithelial cells	Malignant cells
ACACCGGTCAATACCG_NS_07	8143	2254	NS_07	mBrain	Epithelial cells	Epithelial cells	Malignant cells
ACACCGGTCAGCGACC_NS_19	1532	813	NS_19	mBrain	Epithelial cells	Epithelial cells	Malignant cells
ACACCGGTCCAAAGTC_LUNG_T18	28456	5006	LUNG_T18	tLung	Epithelial cells	Epithelial cells	tS2
ACACCGGTCCCATTTA_NS_07	8857	2909	NS_07	mBrain	Epithelial cells	Epithelial cells	Malignant cells
ACACCGGTCCGCGGTA_EBUS_28	1872	790	EBUS_28	tL/B	Epithelial cells	Epithelial cells	Malignant cells
ACACCGGTCCTAGTGA_EBUS_10	7133	2363	EBUS_10	mLN	Epithelial cells	Epithelial cells	Malignant cells
ACACCGGTCGCGATCG_EBUS_06	4156	1807	EBUS_06	tL/B	Epithelial cells	Epithelial cells	Malignant cells
ACACCGGTCGGCATCG_NS_03	13967	3216	NS_03	mBrain	Epithelial cells	Epithelial cells	Malignant cells
ACACCGGTCGGTTAAC_EBUS_28	46223	6064	EBUS_28	tL/B	Epithelial cells	Epithelial cells	Malignant cells
ACACCGGTCGTGGTCG_NS_07	3508	1306	NS_07	mBrain	Epithelial cells	Epithelial cells	Malignant cells
ACACCGGTCGTTACGA_LUNG_T34	9351	2407	LUNG_T34	tLung	Epithelial cells	Epithelial cells	tS1
ACACCGGTCGTTTGCC_EBUS_06	5582	1837	EBUS_06	tL/B	Epithelial cells	Epithelial cells	Malignant cells
ACACCGGTCTGCAAGT_EBUS_28	5376	1764	EBUS_28	tL/B	Epithelial cells	Epithelial cells	Malignant cells
ACACCGGTCTGGTGTA_EBUS_06	1368	782	EBUS_06	tL/B	Epithelial cells	Epithelial cells	Malignant cells
ACACTGAAGAATCTCC_NS_17	10161	3221	NS_17	mBrain	Epithelial cells	Epithelial cells	Malignant cells
ACACTGAAGAATTGTG_NS_03	15210	3287	NS_03	mBrain	Epithelial cells	Epithelial cells	Malignant cells
ACACTGAAGAGTAAGG_LUNG_T34	7267	2135	LUNG_T34	tLung	Epithelial cells	Epithelial cells	tS1
ACACTGAAGCAATATG_NS_12	13770	4148	NS_12	mBrain	Epithelial cells	Epithelial cells	Malignant cells
ACACTGAAGCCACCTG_LUNG_T18	10084	2667	LUNG_T18	tLung	Epithelial cells	Epithelial cells	tS2
ACACTGAAGCGATAGC_LUNG_T34	12209	3356	LUNG_T34	tLung	Epithelial cells	Epithelial cells	tS1
ACACTGAAGCGTTCCG_EBUS_28	40453	5824	EBUS_28	tL/B	Epithelial cells	Epithelial cells	Malignant cells
ACACTGAAGCTGAAAT_NS_13	18374	4089	NS_13	mBrain	Epithelial cells	Epithelial cells	Malignant cells
ACACTGAAGGAACTGC_EBUS_28	4455	1751	EBUS_28	tL/B	Epithelial cells	Epithelial cells	Malignant cells
ACACTGAAGGCATGGT_NS_12	23882	5031	NS_12	mBrain	Epithelial cells	Epithelial cells	Malignant cells
ACACTGAAGGTACTCT_LUNG_T34	4251	1426	LUNG_T34	tLung	Epithelial cells	Epithelial cells	NA
ACACTGAAGTACGCGA_NS_07	8222	2738	NS_07	mBrain	Epithelial cells	Epithelial cells	Malignant cells
ACACTGAAGTATGACA_EBUS_51	6611	2413	EBUS_51	mLN	Epithelial cells	Epithelial cells	Malignant cells
ACACTGAAGTGTCCAT_BRONCHO_58	1214	277	BRONCHO_58	tL/B	Epithelial cells	Epithelial cells	Malignant cells
ACACTGAAGTTGAGAT_EBUS_28	2545	987	EBUS_28	tL/B	Epithelial cells	Epithelial cells	Malignant cells
ACACTGACAAACGTGG_EBUS_28	33486	5671	EBUS_28	tL/B	Epithelial cells	Epithelial cells	Malignant cells
ACACTGACAAGAAGAG_EBUS_28	2493	1083	EBUS_28	tL/B	Epithelial cells	Epithelial cells	Malignant cells
ACACTGACAAGACACG_EBUS_28	1295	759	EBUS_28	tL/B	Epithelial cells	Epithelial cells	Malignant cells
ACACTGACAAGTTAAG_EBUS_28	4705	1746	EBUS_28	tL/B	Epithelial cells	Epithelial cells	Malignant cells
ACACTGACAATGCCAT_EBUS_06	6581	2470	EBUS_06	tL/B	Epithelial cells	Epithelial cells	Malignant cells
ACACTGACACACGCTG_LUNG_T34	9928	2237	LUNG_T34	tLung	Epithelial cells	Epithelial cells	tS1
ACACTGACACCAGTTA_NS_13	1702	836	NS_13	mBrain	Epithelial cells	Epithelial cells	Malignant cells
ACACTGACACCGATAT_EBUS_28	5434	1645	EBUS_28	tL/B	Epithelial cells	Epithelial cells	Malignant cells
ACACTGACACCGCTAG_LUNG_T20	12795	3270	LUNG_T20	tLung	Epithelial cells	Epithelial cells	tS2
ACACTGACACGGTTTA_EBUS_06	28128	5509	EBUS_06	tL/B	Epithelial cells	Epithelial cells	Malignant cells
ACACTGACACTAGTAC_EBUS_28	16710	3518	EBUS_28	tL/B	Epithelial cells	Epithelial cells	Malignant cells
ACACTGACAGCTGCAC_LUNG_T20	52436	6419	LUNG_T20	tLung	Epithelial cells	Epithelial cells	tS2
ACACTGACAGGACGTA_LUNG_T34	25597	4623	LUNG_T34	tLung	Epithelial cells	Epithelial cells	tS2
ACACTGACAGGCGATA_EBUS_06	17970	4740	EBUS_06	tL/B	Epithelial cells	Epithelial cells	Malignant cells
ACACTGACAGTAAGCG_NS_19	9835	3005	NS_19	mBrain	Epithelial cells	Epithelial cells	Malignant cells
ACACTGACAGTATCTG_NS_19	13349	3650	NS_19	mBrain	Epithelial cells	Epithelial cells	Malignant cells
ACACTGACATCAGTAC_EBUS_28	4456	1826	EBUS_28	tL/B	Epithelial cells	Epithelial cells	Malignant cells
ACACTGACATCCAACA_NS_12	3368	1433	NS_12	mBrain	Epithelial cells	Epithelial cells	Malignant cells
ACACTGACATGATCCA_NS_07	5245	1949	NS_07	mBrain	Epithelial cells	Epithelial cells	Malignant cells
ACACTGACATGCCCGA_LUNG_T34	24924	4946	LUNG_T34	tLung	Epithelial cells	Epithelial cells	tS2
ACACTGACATGGGAAC_EBUS_13	5411	2388	EBUS_13	mLN	Epithelial cells	Epithelial cells	Malignant cells
ACACTGACATTAGGCT_NS_03	9629	2420	NS_03	mBrain	Epithelial cells	Epithelial cells	Malignant cells
ACACTGACATTGCGGC_NS_03	18974	3920	NS_03	mBrain	Epithelial cells	Epithelial cells	Malignant cells
ACACTGACATTTGCTT_NS_13	5010	1791	NS_13	mBrain	Epithelial cells	Epithelial cells	Malignant cells
ACACTGAGTAAATACG_EBUS_51	19534	4175	EBUS_51	mLN	Epithelial cells	Epithelial cells	Malignant cells
ACACTGAGTAAGTGGC_NS_12	47615	6597	NS_12	mBrain	Epithelial cells	Epithelial cells	Malignant cells
ACACTGAGTAAGTTCC_BRONCHO_58	38594	5328	BRONCHO_58	tL/B	Epithelial cells	Epithelial cells	Malignant cells
ACACTGAGTAGCGATG_EBUS_28	5976	2047	EBUS_28	tL/B	Epithelial cells	Epithelial cells	Malignant cells
ACACTGAGTCAGGACA_EBUS_28	18861	4087	EBUS_28	tL/B	Epithelial cells	Epithelial cells	Malignant cells
ACACTGAGTCATTAGC_LUNG_T34	24255	3804	LUNG_T34	tLung	Epithelial cells	Epithelial cells	tS1
ACACTGAGTCTGGTCG_NS_07	9115	2668	NS_07	mBrain	Epithelial cells	Epithelial cells	Malignant cells
ACACTGAGTCTTCAAG_NS_07	6363	2149	NS_07	mBrain	Epithelial cells	Epithelial cells	Malignant cells
ACACTGAGTGACTCAT_EBUS_28	11821	2801	EBUS_28	tL/B	Epithelial cells	Epithelial cells	Malignant cells
ACACTGAGTGGTCTCG_NS_07	14724	3731	NS_07	mBrain	Epithelial cells	Epithelial cells	Malignant cells
ACACTGAGTGTAACGG_NS_17	69296	7371	NS_17	mBrain	Epithelial cells	Epithelial cells	Malignant cells
ACACTGAGTGTTTGTG_EBUS_51	19243	4009	EBUS_51	mLN	Epithelial cells	Epithelial cells	Malignant cells
ACACTGATCAACACAC_NS_12	1389	762	NS_12	mBrain	Epithelial cells	Epithelial cells	Malignant cells
ACACTGATCAATAAGG_LUNG_T34	2253	1102	LUNG_T34	tLung	Epithelial cells	Epithelial cells	tS1
ACACTGATCAGGATCT_EBUS_28	10903	2811	EBUS_28	tL/B	Epithelial cells	Epithelial cells	Malignant cells
ACACTGATCAGTGTTG_NS_07	11517	3212	NS_07	mBrain	Epithelial cells	Epithelial cells	Malignant cells
ACACTGATCCATTCTA_EBUS_12	45580	6340	EBUS_12	mLN	Epithelial cells	Epithelial cells	Malignant cells
ACACTGATCCGAAGAG_LUNG_T34	15211	3305	LUNG_T34	tLung	Epithelial cells	Epithelial cells	tS1
ACACTGATCCTAGTGA_LUNG_T30	5968	1886	LUNG_T30	tLung	Epithelial cells	Epithelial cells	tS1
ACACTGATCCTTCAAT_NS_07	7265	2475	NS_07	mBrain	Epithelial cells	Epithelial cells	Malignant cells
ACACTGATCCTTGCCA_EBUS_28	1535	836	EBUS_28	tL/B	Epithelial cells	Epithelial cells	Malignant cells
ACACTGATCGGAATCT_LUNG_T31	13868	4092	LUNG_T31	tLung	Epithelial cells	Epithelial cells	tS2
ACACTGATCGTCTGCT_NS_03	60736	6869	NS_03	mBrain	Epithelial cells	Epithelial cells	Malignant cells
ACACTGATCTATCCTA_NS_07	19380	3800	NS_07	mBrain	Epithelial cells	Epithelial cells	Malignant cells
ACACTGATCTCACATT_LUNG_T18	14486	3365	LUNG_T18	tLung	Epithelial cells	Epithelial cells	tS2
ACACTGATCTCGCTTG_EBUS_28	16500	3823	EBUS_28	tL/B	Epithelial cells	Epithelial cells	Malignant cells
ACACTGATCTGCCCTA_NS_19	8041	2677	NS_19	mBrain	Epithelial cells	Epithelial cells	Malignant cells
ACACTGATCTGGAGCC_EBUS_28	6983	2326	EBUS_28	tL/B	Epithelial cells	Epithelial cells	Malignant cells
ACACTGATCTGGTTCC_NS_12	3980	1563	NS_12	mBrain	Epithelial cells	Epithelial cells	Malignant cells
ACACTGATCTTACCTA_NS_07	7369	2434	NS_07	mBrain	Epithelial cells	Epithelial cells	Malignant cells
ACAGCCGAGAATCTCC_LUNG_T20	27253	4900	LUNG_T20	tLung	Epithelial cells	Epithelial cells	tS2
ACAGCCGAGACACGAC_NS_07	12092	3617	NS_07	mBrain	Epithelial cells	Epithelial cells	Malignant cells
ACAGCCGAGAGCAATT_NS_07	14410	3317	NS_07	mBrain	Epithelial cells	Epithelial cells	Malignant cells
ACAGCCGAGAGGACGG_EBUS_10	2891	974	EBUS_10	mLN	Epithelial cells	Epithelial cells	Malignant cells
ACAGCCGAGCAATATG_EBUS_12	36676	5095	EBUS_12	mLN	Epithelial cells	Epithelial cells	Malignant cells
ACAGCCGAGCACACAG_LUNG_T34	16354	3359	LUNG_T34	tLung	Epithelial cells	Epithelial cells	tS1
ACAGCCGAGGACACCA_EBUS_28	20396	4006	EBUS_28	tL/B	Epithelial cells	Epithelial cells	Malignant cells
ACAGCCGAGGAGCGAG_NS_13	4266	1569	NS_13	mBrain	Epithelial cells	Epithelial cells	Malignant cells
ACAGCCGAGGTTACCT_EBUS_28	13458	3381	EBUS_28	tL/B	Epithelial cells	Epithelial cells	Malignant cells
ACAGCCGAGTAGCGGT_NS_03	22191	4467	NS_03	mBrain	Epithelial cells	Epithelial cells	Malignant cells
ACAGCCGAGTGAACGC_EBUS_06	1077	451	EBUS_06	tL/B	Epithelial cells	Epithelial cells	Malignant cells
ACAGCCGCAAATTGCC_EBUS_28	5393	1797	EBUS_28	tL/B	Epithelial cells	Epithelial cells	Malignant cells
ACAGCCGCAAGCCCAC_NS_07	8388	2436	NS_07	mBrain	Epithelial cells	Epithelial cells	Malignant cells
ACAGCCGCAAGCTGGA_NS_03	7742	2439	NS_03	mBrain	Epithelial cells	Epithelial cells	Malignant cells
ACAGCCGCACCCTATC_NS_17	42326	5859	NS_17	mBrain	Epithelial cells	Epithelial cells	Malignant cells
ACAGCCGCACCGGAAA_NS_13	2019	1114	NS_13	mBrain	Epithelial cells	Epithelial cells	Malignant cells
ACAGCCGCACCTTGTC_LUNG_T19	8124	2790	LUNG_T19	tLung	Epithelial cells	Epithelial cells	NA
ACAGCCGCAGACAAAT_EBUS_28	40425	5609	EBUS_28	tL/B	Epithelial cells	Epithelial cells	Malignant cells
ACAGCCGCAGTTCATG_NS_07	23610	4123	NS_07	mBrain	Epithelial cells	Epithelial cells	Malignant cells
ACAGCCGCATGATCCA_EBUS_06	31205	5857	EBUS_06	tL/B	Epithelial cells	Epithelial cells	Malignant cells
ACAGCCGCATGGTCTA_LUNG_T18	13129	2581	LUNG_T18	tLung	Epithelial cells	Epithelial cells	NA
ACAGCCGCATTCTCAT_LUNG_T28	7046	1933	LUNG_T28	tLung	Epithelial cells	Epithelial cells	NA
ACAGCCGGTAAACCTC_EBUS_28	7435	2426	EBUS_28	tL/B	Epithelial cells	Epithelial cells	Malignant cells
ACAGCCGGTAACGCGA_NS_07	11662	3232	NS_07	mBrain	Epithelial cells	Epithelial cells	Malignant cells
ACAGCCGGTCAGCTAT_LUNG_T18	30876	5093	LUNG_T18	tLung	Epithelial cells	Epithelial cells	tS2
ACAGCCGGTCCCTACT_EBUS_28	6072	2260	EBUS_28	tL/B	Epithelial cells	Epithelial cells	Malignant cells
ACAGCCGGTCTAAAGA_NS_12	1732	1025	NS_12	mBrain	Epithelial cells	Epithelial cells	Malignant cells
ACAGCCGGTCTCAACA_EBUS_28	5021	1618	EBUS_28	tL/B	Epithelial cells	Epithelial cells	Malignant cells
ACAGCCGGTGGACGAT_LUNG_T18	20178	4020	LUNG_T18	tLung	Epithelial cells	Epithelial cells	tS2
ACAGCCGGTTAAGGGC_NS_07	17197	3913	NS_07	mBrain	Epithelial cells	Epithelial cells	Malignant cells
ACAGCCGGTTCTGGTA_NS_17	27465	4813	NS_17	mBrain	Epithelial cells	Epithelial cells	Malignant cells
ACAGCCGGTTCTGTTT_EBUS_28	34805	5441	EBUS_28	tL/B	Epithelial cells	Epithelial cells	Malignant cells
ACAGCCGTCAAGAAGT_LUNG_T34	19353	3620	LUNG_T34	tLung	Epithelial cells	Epithelial cells	tS1
ACAGCCGTCAAGGCTT_EBUS_28	12306	2829	EBUS_28	tL/B	Epithelial cells	Epithelial cells	Malignant cells
ACAGCCGTCACATAGC_NS_07	2500	752	NS_07	mBrain	Epithelial cells	Epithelial cells	Malignant cells
ACAGCCGTCACCATAG_NS_12	5247	1459	NS_12	mBrain	Epithelial cells	Epithelial cells	Malignant cells
ACAGCCGTCAGCACAT_LUNG_T20	19937	4001	LUNG_T20	tLung	Epithelial cells	Epithelial cells	tS2
ACAGCCGTCAGTTCGA_NS_12	24834	5569	NS_12	mBrain	Epithelial cells	Epithelial cells	Malignant cells
ACAGCCGTCATAAAGG_NS_12	2113	1106	NS_12	mBrain	Epithelial cells	Epithelial cells	Malignant cells
ACAGCCGTCCAAATGC_LUNG_T18	15209	3719	LUNG_T18	tLung	Epithelial cells	Epithelial cells	tS2
ACAGCCGTCCCGGATG_NS_07	12476	3313	NS_07	mBrain	Epithelial cells	Epithelial cells	Malignant cells
ACAGCCGTCCGTCAAA_LUNG_T18	10228	2945	LUNG_T18	tLung	Epithelial cells	Epithelial cells	tS2
ACAGCCGTCCTCAATT_NS_12	19136	4933	NS_12	mBrain	Epithelial cells	Epithelial cells	Malignant cells
ACAGCCGTCCTTGCCA_NS_07	7688	2538	NS_07	mBrain	Epithelial cells	Epithelial cells	Malignant cells
ACAGCCGTCCTTTCGG_NS_13	12076	3323	NS_13	mBrain	Epithelial cells	Epithelial cells	Malignant cells
ACAGCCGTCGAGGTAG_EBUS_51	13353	3288	EBUS_51	mLN	Epithelial cells	Epithelial cells	Malignant cells
ACAGCCGTCTAGAGTC_LUNG_T34	6413	1778	LUNG_T34	tLung	Epithelial cells	Epithelial cells	tS1
ACAGCCGTCTGGAGCC_EBUS_28	16818	3853	EBUS_28	tL/B	Epithelial cells	Epithelial cells	Malignant cells
ACAGCCGTCTTCGAGA_EBUS_12	66707	7214	EBUS_12	mLN	Epithelial cells	Epithelial cells	Malignant cells
ACAGCCGTCTTCGGTC_NS_03	2151	689	NS_03	mBrain	Epithelial cells	Epithelial cells	Malignant cells
ACAGCTAAGAAAGTGG_NS_12	16857	3839	NS_12	mBrain	Epithelial cells	Epithelial cells	Malignant cells
ACAGCTAAGACAGGCT_NS_12	1063	608	NS_12	mBrain	Epithelial cells	Epithelial cells	Malignant cells
ACAGCTAAGAGAACAG_EBUS_28	5522	1902	EBUS_28	tL/B	Epithelial cells	Epithelial cells	Malignant cells
ACAGCTAAGAGTCGGT_EBUS_51	4281	1552	EBUS_51	mLN	Epithelial cells	Epithelial cells	Malignant cells
ACAGCTAAGAGTGAGA_NS_03	23196	4064	NS_03	mBrain	Epithelial cells	Epithelial cells	Malignant cells
ACAGCTAAGCAATATG_LUNG_T28	5165	1960	LUNG_T28	tLung	Epithelial cells	Epithelial cells	NA
ACAGCTAAGCACACAG_EBUS_28	13544	3030	EBUS_28	tL/B	Epithelial cells	Epithelial cells	Malignant cells
ACAGCTAAGCACAGGT_NS_07	21421	4142	NS_07	mBrain	Epithelial cells	Epithelial cells	Malignant cells
ACAGCTAAGCAGATCG_BRONCHO_58	11681	2817	BRONCHO_58	tL/B	Epithelial cells	Epithelial cells	Malignant cells
ACAGCTAAGCAGGCTA_NS_17	84445	7825	NS_17	mBrain	Epithelial cells	Epithelial cells	Malignant cells
ACAGCTAAGCTCTCGG_LUNG_T18	22082	4399	LUNG_T18	tLung	Epithelial cells	Epithelial cells	tS2
ACAGCTAAGCTGATAA_NS_03	24792	4772	NS_03	mBrain	Epithelial cells	Epithelial cells	Malignant cells
ACAGCTAAGGAATTAC_NS_12	1013	575	NS_12	mBrain	Epithelial cells	Epithelial cells	Malignant cells
ACAGCTAAGGATATAC_EBUS_28	7813	2317	EBUS_28	tL/B	Epithelial cells	Epithelial cells	Malignant cells
ACAGCTAAGGCAGTCA_NS_12	21401	3971	NS_12	mBrain	Epithelial cells	Epithelial cells	Malignant cells
ACAGCTAAGGCGACAT_NS_12	16100	3945	NS_12	mBrain	Epithelial cells	Epithelial cells	Malignant cells
ACAGCTAAGGCTAGGT_NS_03	15161	3598	NS_03	mBrain	Epithelial cells	Epithelial cells	Malignant cells
ACAGCTAAGGCTATCT_EBUS_28	3739	1408	EBUS_28	tL/B	Epithelial cells	Epithelial cells	Malignant cells
ACAGCTAAGTACTTGC_EBUS_51	12441	3330	EBUS_51	mLN	Epithelial cells	Epithelial cells	Malignant cells
ACAGCTAAGTAGTGCG_NS_07	1934	471	NS_07	mBrain	Epithelial cells	Epithelial cells	Malignant cells
ACAGCTAAGTGCTGCC_LUNG_T20	12274	2957	LUNG_T20	tLung	Epithelial cells	Epithelial cells	NA
ACAGCTACAAACTGTC_EBUS_13	52684	7334	EBUS_13	mLN	Epithelial cells	Epithelial cells	Malignant cells
ACAGCTACAACACCCG_EBUS_28	5055	1686	EBUS_28	tL/B	Epithelial cells	Epithelial cells	Malignant cells
ACAGCTACAAGCCCAC_NS_04	33475	5509	NS_04	mBrain	Epithelial cells	Epithelial cells	Malignant cells
ACAGCTACAATGGACG_NS_07	8823	2687	NS_07	mBrain	Epithelial cells	Epithelial cells	Malignant cells
ACAGCTACACACCGCA_NS_03	8718	2447	NS_03	mBrain	Epithelial cells	Epithelial cells	Malignant cells
ACAGCTACACATGTGT_LUNG_T20	7870	2093	LUNG_T20	tLung	Epithelial cells	Epithelial cells	NA
ACAGCTACACCTCGGA_LUNG_T28	12595	3023	LUNG_T28	tLung	Epithelial cells	Epithelial cells	NA
ACAGCTACACGACTCG_EBUS_28	6861	2032	EBUS_28	tL/B	Epithelial cells	Epithelial cells	Malignant cells
ACAGCTACAGATGGGT_LUNG_T30	5541	2012	LUNG_T30	tLung	Epithelial cells	Epithelial cells	tS1
ACAGCTACAGCTTCGG_LUNG_T34	6728	1764	LUNG_T34	tLung	Epithelial cells	Epithelial cells	tS1
ACAGCTACAGGCGATA_NS_13	1279	665	NS_13	mBrain	Epithelial cells	Epithelial cells	Malignant cells
ACAGCTACAGGGAGAG_NS_17	81626	7282	NS_17	mBrain	Epithelial cells	Epithelial cells	Malignant cells
ACAGCTACAGGTGGAT_NS_03	2487	963	NS_03	mBrain	Epithelial cells	Epithelial cells	Malignant cells
ACAGCTACAGTGAGTG_NS_03	10482	2299	NS_03	mBrain	Epithelial cells	Epithelial cells	Malignant cells
ACAGCTACATCGGACC_NS_12	2180	1049	NS_12	mBrain	Epithelial cells	Epithelial cells	Malignant cells
ACAGCTACATGTCCTC_EBUS_28	1060	297	EBUS_28	tL/B	Epithelial cells	Epithelial cells	Malignant cells
ACAGCTACATTCCTGC_NS_07	4899	1671	NS_07	mBrain	Epithelial cells	Epithelial cells	Malignant cells
ACAGCTAGTAAGTGGC_NS_12	1158	584	NS_12	mBrain	Epithelial cells	Epithelial cells	Malignant cells
ACAGCTAGTAGAGTGC_EBUS_28	57839	6790	EBUS_28	tL/B	Epithelial cells	Epithelial cells	Malignant cells
ACAGCTAGTATCTGCA_NS_12	48187	6889	NS_12	mBrain	Epithelial cells	Epithelial cells	Malignant cells
ACAGCTAGTCCTCCAT_EBUS_28	15832	3270	EBUS_28	tL/B	Epithelial cells	Epithelial cells	Malignant cells
ACAGCTAGTCGAATCT_NS_12	2394	1037	NS_12	mBrain	Epithelial cells	Epithelial cells	Malignant cells
ACAGCTAGTGCTTCTC_EBUS_28	3677	1736	EBUS_28	tL/B	Epithelial cells	Epithelial cells	NA
ACAGCTAGTGGCTCCA_NS_12	34419	5204	NS_12	mBrain	Epithelial cells	Epithelial cells	Malignant cells
ACAGCTAGTGGTCCGT_NS_12	24607	4755	NS_12	mBrain	Epithelial cells	Epithelial cells	Malignant cells
ACAGCTAGTGTAACGG_EBUS_28	15135	3618	EBUS_28	tL/B	Epithelial cells	Epithelial cells	Malignant cells
ACAGCTAGTGTAAGTA_LUNG_T18	18198	3806	LUNG_T18	tLung	Epithelial cells	Epithelial cells	tS2
ACAGCTAGTGTCTGAT_NS_19	32093	5974	NS_19	mBrain	Epithelial cells	Epithelial cells	Malignant cells
ACAGCTAGTTCCGTCT_EBUS_28	19867	4476	EBUS_28	tL/B	Epithelial cells	Epithelial cells	Malignant cells
ACAGCTAGTTTGTTGG_NS_07	3632	1504	NS_07	mBrain	Epithelial cells	Epithelial cells	Malignant cells
ACAGCTATCAAGAAGT_NS_07	9938	2794	NS_07	mBrain	Epithelial cells	Epithelial cells	Malignant cells
ACAGCTATCAAGCCTA_NS_03	23588	4514	NS_03	mBrain	Epithelial cells	Epithelial cells	Malignant cells
ACAGCTATCACAATGC_NS_17	28580	4981	NS_17	mBrain	Epithelial cells	Epithelial cells	Malignant cells
ACAGCTATCAGCTCGG_EBUS_28	7987	2348	EBUS_28	tL/B	Epithelial cells	Epithelial cells	Malignant cells
ACAGCTATCCGCAGTG_EBUS_28	7829	1992	EBUS_28	tL/B	Epithelial cells	Epithelial cells	Malignant cells
ACAGCTATCCGCATCT_EBUS_28	26617	4591	EBUS_28	tL/B	Epithelial cells	Epithelial cells	Malignant cells
ACAGCTATCCTATGTT_EBUS_06	44165	6326	EBUS_06	tL/B	Epithelial cells	Epithelial cells	Malignant cells
ACAGCTATCCTTCAAT_LUNG_T20	19667	3686	LUNG_T20	tLung	Epithelial cells	Epithelial cells	tS2
ACAGCTATCCTTGGTC_LUNG_T18	7173	2174	LUNG_T18	tLung	Epithelial cells	Epithelial cells	tS2
ACAGCTATCGGTCTAA_EBUS_06	9702	2558	EBUS_06	tL/B	Epithelial cells	Epithelial cells	Malignant cells
ACAGCTATCGGTCTAA_EBUS_28	30246	4958	EBUS_28	tL/B	Epithelial cells	Epithelial cells	Malignant cells
ACAGCTATCGGTCTAA_NS_07	2358	1090	NS_07	mBrain	Epithelial cells	Epithelial cells	Malignant cells
ACAGCTATCTAGAGTC_NS_03	6160	1585	NS_03	mBrain	Epithelial cells	Epithelial cells	Malignant cells
ACAGCTATCTGGGCCA_NS_07	17189	4276	NS_07	mBrain	Epithelial cells	Epithelial cells	Malignant cells
ACAGCTATCTTTAGTC_EBUS_06	45972	7044	EBUS_06	tL/B	Epithelial cells	Epithelial cells	Malignant cells
ACATACGAGAAACGAG_NS_03	13778	3365	NS_03	mBrain	Epithelial cells	Epithelial cells	Malignant cells
ACATACGAGAGAGCTC_NS_03	9791	2592	NS_03	mBrain	Epithelial cells	Epithelial cells	Malignant cells
ACATACGAGATCGATA_LUNG_T34	8556	2181	LUNG_T34	tLung	Epithelial cells	Epithelial cells	tS2
ACATACGAGCAAATCA_NS_07	9535	3003	NS_07	mBrain	Epithelial cells	Epithelial cells	Malignant cells
ACATACGAGCGATATA_LUNG_T34	3494	1133	LUNG_T34	tLung	Epithelial cells	Epithelial cells	tS1
ACATACGAGCTTCGCG_NS_04	5915	2235	NS_04	mBrain	Epithelial cells	Epithelial cells	Malignant cells
ACATACGAGGAATGGA_NS_13	2857	1414	NS_13	mBrain	Epithelial cells	Epithelial cells	Malignant cells
ACATACGAGGAGTCTG_NS_07	9752	2709	NS_07	mBrain	Epithelial cells	Epithelial cells	Malignant cells
ACATACGAGGATATAC_NS_07	6832	2616	NS_07	mBrain	Epithelial cells	Epithelial cells	Malignant cells
ACATACGAGGGAAACA_NS_03	17854	3841	NS_03	mBrain	Epithelial cells	Epithelial cells	Malignant cells
ACATACGAGGGCATGT_LUNG_T18	6124	2279	LUNG_T18	tLung	Epithelial cells	Epithelial cells	tS2
ACATACGAGGTGCTAG_LUNG_T18	3990	1588	LUNG_T18	tLung	Epithelial cells	Epithelial cells	tS2
ACATACGAGGTGCTAG_NS_07	10210	2772	NS_07	mBrain	Epithelial cells	Epithelial cells	Malignant cells
ACATACGAGTAGCGGT_EBUS_28	7010	2287	EBUS_28	tL/B	Epithelial cells	Epithelial cells	Malignant cells
ACATACGAGTCCGGTC_NS_13	17578	4241	NS_13	mBrain	Epithelial cells	Epithelial cells	Malignant cells
ACATACGAGTGTCCAT_LUNG_T34	12130	2930	LUNG_T34	tLung	Epithelial cells	Epithelial cells	tS1
ACATACGCAAACTGCT_EBUS_28	13960	3205	EBUS_28	tL/B	Epithelial cells	Epithelial cells	Malignant cells
ACATACGCAAGTCTAC_NS_19	5563	1890	NS_19	mBrain	Epithelial cells	Epithelial cells	Malignant cells
ACATACGCACATCCAA_LUNG_T20	1027	546	LUNG_T20	tLung	Epithelial cells	Epithelial cells	tS1
ACATACGCACCGAAAG_NS_07	13129	3247	NS_07	mBrain	Epithelial cells	Epithelial cells	Malignant cells
ACATACGCACGGCTAC_NS_12	13572	3897	NS_12	mBrain	Epithelial cells	Epithelial cells	Malignant cells
ACATACGCAGCATGAG_LUNG_T34	5070	1335	LUNG_T34	tLung	Epithelial cells	Epithelial cells	tS1
ACATACGCAGCATGAG_NS_07	3719	1417	NS_07	mBrain	Epithelial cells	Epithelial cells	Malignant cells
ACATACGCAGCGTTCG_NS_07	5099	1949	NS_07	mBrain	Epithelial cells	Epithelial cells	Malignant cells
ACATACGCAGCTATTG_EBUS_28	8525	2185	EBUS_28	tL/B	Epithelial cells	Epithelial cells	Malignant cells
ACATACGCATAAGACA_NS_04	31729	5610	NS_04	mBrain	Epithelial cells	Epithelial cells	Malignant cells
ACATACGCATCTATGG_EBUS_28	42423	5974	EBUS_28	tL/B	Epithelial cells	Epithelial cells	Malignant cells
ACATACGCATCTATGG_NS_07	7537	2400	NS_07	mBrain	Epithelial cells	Epithelial cells	Malignant cells
ACATACGCATGGGAAC_EBUS_51	26097	5007	EBUS_51	mLN	Epithelial cells	Epithelial cells	Malignant cells
[truncated: 30,369 more rows]
