# Supplementary material for: Single-Cell RNA-Seq Reveals the Promoting Role of Ferroptosis Tendency During Lung Adenocarcinoma EMT Progression
Source: Front Cell Dev Biol. 2022 Jan 20;9:822315. doi: 10.3389/fcell.2021.822315 (PMC8810644; doi:10.3389/fcell.2021.822315)
Supplement: Supplementary file 7 [file Table4.XLSX]

## Sheet: CIBERSORTx_Job21_Results_最后
Mixture	Ferro_High_EMT_High	Ferro_High_EMT_Low	Ferro_Low_EMT_High	Ferro_Low_EMT_Low	P-value	Correlation	RMSE	Absolute score (sig.score)
TCGA-S2-AA1A-01A-12R-A39D-07	0	6.88556	96.786	0	0	0.0789406	1.02068	103.672
TCGA-O1-A52J-01A-11R-A262-07	0	127.355	19.6343	0	0	-0.0175404	1.80145	146.99
TCGA-NJ-A7XG-01A-12R-A39D-07	0	101.892	43.0872	0	0	0.154269	1.4385	144.979
TCGA-NJ-A55R-01A-11R-A262-07	0	283.646	0	0	0	0.0130137	1.9715	283.646
TCGA-NJ-A55O-01A-11R-A262-07	0	45.5714	73.5605	0	0	0.0203059	1.18909	119.132
TCGA-NJ-A55A-01A-11R-A262-07	0	19.6166	49.0101	0	0	0.00957086	1.11976	68.6267
TCGA-NJ-A4YQ-01A-11R-A262-07	0	99.6514	0	6.2e-13	0	-0.0125292	1.9935	99.6514
TCGA-NJ-A4YI-01A-11R-A262-07	0	45.5099	56.6875	0	0	0.0149763	1.25052	102.197
TCGA-NJ-A4YG-01A-22R-A262-07	0	54.5075	58.4689	0	0	0.0275972	1.28019	112.976
TCGA-NJ-A4YF-01A-12R-A262-07	0	95.6843	0	3.99e-13	0	-0.00794502	1.98957	95.6843
TCGA-MP-A5C7-01A-11R-A262-07	0	184.863	0	4.58e-13	0	-0.0102556	1.99155	184.863
TCGA-MP-A4TK-01A-11R-A24X-07	0	0	149.927	0	0	0.125084	1.01391	149.927
TCGA-MP-A4TJ-01A-51R-A262-07	0	19.242	65.0516	0	0	0.026207	1.07873	84.2936
TCGA-MP-A4TI-01A-21R-A24X-07	30.8261	0	113.3	0	0	0.12539	1.00399	144.126
TCGA-MP-A4TH-01A-31R-A262-07	0	55.0278	86.6612	0	0	-0.0134238	1.21295	141.689
TCGA-MP-A4TF-01A-11R-A262-07	27.9321	0	74.823	0	0	0.104359	1.01345	102.755
TCGA-MP-A4TE-01A-22R-A466-07	0	141.466	2.90637	0	0	0.0342764	1.92311	144.372
TCGA-MP-A4TD-01A-32R-A262-07	0	80.56	47.5906	8.72e-14	0	0.0101048	1.4595	128.151
TCGA-MP-A4TC-01A-11R-A24X-07	0	0	152.186	0	0	0.0574088	1.0267	152.186
TCGA-MP-A4TA-01A-21R-A24X-07	157.594	0	0	4.16e-12	0	-0.00853172	1.39567	157.594
TCGA-MP-A4T9-01A-11R-A24X-07	0	0	167.907	0	0	0.183542	1.00272	167.907
TCGA-MP-A4T8-01A-11R-A24X-07	33.9479	0	122.65	0	0	0.11315	1.0072	156.598
TCGA-MP-A4T7-01A-11R-A24X-07	0	31.5963	122.616	0	0	0.0142763	1.07172	154.212
TCGA-MP-A4T6-01A-32R-A262-07	0	175.124	0	1.39e-13	0	0.0214981	1.96414	175.124
TCGA-MP-A4T4-01A-11R-A262-07	18.2092	0	121.422	9.88e-14	0	0.0805937	1.01355	139.631
TCGA-MP-A4SY-01A-21R-A24X-07	0	15.0824	148.151	0	0	0.0927843	1.01918	163.233
TCGA-MP-A4SW-01A-21R-A24X-07	0	110.395	36.6029	3.66e-14	0	0.00799818	1.61981	146.998
TCGA-MP-A4SV-01A-11R-A24X-07	0	89.3987	68.3522	4.62e-13	0	-0.0102718	1.39916	157.751
TCGA-MN-A4N5-01A-11R-A24X-07	180.395	0	0	0	0	-0.0166087	1.40095	180.395
TCGA-MN-A4N4-01A-12R-A24X-07	46.778	0	102.969	3.42e-13	0	0.0392708	1.03861	149.747
TCGA-MN-A4N1-01A-11R-A24X-07	31.7166	0	126.406	4.28e-14	0	0.0612295	1.01925	158.122
TCGA-L9-A8F4-01A-11R-A39D-07	154.742	0	2.44661	1.48e-12	0	-0.0307005	1.39896	157.189
TCGA-L9-A743-01A-43R-A39D-07	0	14.2841	128.934	4.56e-14	0	0.0445461	1.03107	143.218
TCGA-L9-A5IP-01A-21R-A39D-07	100.937	0	85.4492	2.21e-13	0	0.0765054	1.08865	186.386
TCGA-L9-A50W-01A-12R-A39D-07	0	97.827	92.1902	1.04e-13	0	0.00150115	1.33191	190.017
TCGA-L9-A444-01A-21R-A24H-07	0	93.025	0	0	0	-0.0331526	2.01108	93.025
TCGA-L9-A443-01A-12R-A24H-07	0	30.7512	89.915	3.36e-13	0	0.0339806	1.08996	120.666
TCGA-L4-A4E6-01A-11R-A24H-07	0	88.5447	35.6622	0	0	-0.000260366	1.57531	124.207
TCGA-L4-A4E5-01A-11R-A24X-07	146.92	0	0	2.57e-12	0	-0.0212859	1.40399	146.92
TCGA-J2-A4AG-01A-11R-A24H-07	0	61.9169	55.6702	0	0	-0.0145082	1.35563	117.587
TCGA-J2-A4AE-01A-21R-A24H-07	0	66.271	47.0505	1.15e-13	0	0.00224585	1.41187	113.321
TCGA-J2-A4AD-01A-11R-A24H-07	0	0	165.385	2.05e-12	0	0.0401401	1.02994	165.385
TCGA-J2-8194-01A-11R-2241-07	0	91.4693	122.554	9.01e-14	0	0.00815727	1.23715	214.024
TCGA-J2-8192-01A-11R-2241-07	37.6095	0	223.942	0	0	0.0828773	1.01292	261.552
TCGA-99-AA5R-01A-11R-A39D-07	0	86.2474	30.5725	0	0	-0.014271	1.62012	116.82
TCGA-99-8033-01A-11R-2241-07	158.424	0	80.971	2.65e-12	0	0.0233213	1.1681	239.395
TCGA-99-8032-01A-11R-2241-07	0	81.3467	82.8021	4.3e-14	0	0.00159472	1.31084	164.149
TCGA-99-8028-01A-11R-2241-07	0	24.9508	131.366	1.42e-13	0	0.0784934	1.03426	156.316
TCGA-99-8025-01A-11R-2241-07	0	6.35206	188.268	1.35e-13	0	0.0740729	1.02157	194.62
TCGA-99-7458-01A-11R-2039-07	0	23.8041	189.06	0	0	0.0694691	1.0269	212.864
TCGA-97-A4M7-01A-11R-A24X-07	0	33.3709	129.626	0	0	0.045106	1.06075	162.996
TCGA-97-A4M6-01A-11R-A24X-07	0	74.6821	63.9437	0	0	-0.0243601	1.3761	138.626
TCGA-97-A4M5-01A-11R-A24X-07	0	34.4752	132.949	4.72e-14	0	0.0228846	1.06915	167.424
TCGA-97-A4M3-01A-11R-A24X-07	0	89.7602	45.1798	0	0	-0.0119554	1.52197	134.94
TCGA-97-A4M2-01A-12R-A24X-07	0	105.589	30.0681	0	0	-0.00345071	1.66617	135.657
TCGA-97-A4M1-01A-11R-A24X-07	0	127.822	0	0	0	-0.011426	1.99255	127.822
TCGA-97-A4M0-01A-11R-A24X-07	0	106.244	45.7859	0	0	-0.0155392	1.56848	152.029
TCGA-97-A4LX-01A-11R-A24X-07	0	83.5747	71.6311	0	0	-0.0107274	1.36666	155.206
TCGA-97-8552-01A-11R-2403-07	0	63.895	39.7528	0	0	0.0688628	1.40104	103.648
TCGA-97-8547-01A-11R-2403-07	13.4298	0	81.4567	2.39e-14	0	0.0828429	1.01295	94.8865
TCGA-97-8179-01A-11R-2287-07	0	37.2892	120.909	0	0	-0.0279397	1.1036	158.198
TCGA-97-8177-01A-11R-2287-07	0	209.557	0	3.73e-12	0	-0.000818484	1.98344	209.557
TCGA-97-8176-01A-11R-2403-07	13.7556	38.0319	57.3138	0	0	0.150348	1.1372	109.101
TCGA-97-8175-01A-11R-2287-07	30.9205	0	169.506	0	0	0.119896	1.00478	200.427
TCGA-97-8174-01A-11R-2287-07	0	172.602	116.031	0	0	0.0205901	1.41453	288.634
TCGA-97-8172-01A-11R-2287-07	0	121.728	136.211	5.85e-14	0	-0.0126587	1.29474	257.939
TCGA-97-8171-01A-11R-2287-07	0	236.419	0	5.82e-12	0	-0.0125929	1.99355	236.419
TCGA-97-7941-01A-11R-2187-07	0	26.675	180.644	1.19e-13	0	0.0935688	1.02339	207.319
TCGA-97-7938-01A-11R-2170-07	0	43.4026	76.5055	1.73e-14	0	0.0392541	1.16149	119.908
TCGA-97-7937-01A-11R-2170-07	0	12.3576	151.526	0	0	0.0364274	1.03005	163.884
TCGA-97-7554-01A-11R-2039-07	0	25.6464	137.038	0	0	0.0307952	1.04794	162.684
TCGA-97-7553-01A-21R-2039-07	0	38.7635	120.525	0	0	0.0205116	1.089	159.288
TCGA-97-7552-01A-11R-2039-07	0	32.0522	121.905	0	0	0.0340135	1.06622	153.958
TCGA-97-7547-01A-11R-2039-07	0	62.6154	117.776	0	0	0.011428	1.1642	180.391
TCGA-97-7546-01A-11R-2039-07	0	75.0771	68.3722	0	0	-0.0019199	1.34366	143.449
TCGA-95-A4VP-01A-21R-A262-07	51.961	67.0812	0	1.42e-13	0	0.610873	1.10368	119.042
TCGA-95-A4VN-01A-11R-A262-07	85.0544	0	53.9119	0	0	0.0172367	1.14701	138.966
TCGA-95-A4VK-01A-11R-A262-07	0	17.6995	138.731	0	0	-0.00124304	1.04442	156.43
TCGA-95-8494-01A-11R-2326-07	0	29.7397	76.5091	0	0	0.0292226	1.10709	106.249
TCGA-95-8039-01A-11R-2241-07	0	52.6209	172.402	0	0	0.0705736	1.06421	225.023
TCGA-95-7948-01A-11R-2187-07	0	153.205	39.7517	4.7e-13	0	-0.0135953	1.69588	192.957
TCGA-95-7947-01A-11R-2187-07	0	200.733	0	8.51e-13	0	-0.0314352	2.00962	200.733
TCGA-95-7944-01A-11R-2187-07	54.5077	0	151.291	0	0	0.151444	0.999333	205.799
TCGA-95-7567-01A-11R-2066-07	0	66.7064	153.133	0	0	-0.0420511	1.15589	219.839
TCGA-95-7562-01A-11R-2241-07	0	37.5345	175.421	0	0	0.0181383	1.05831	212.955
TCGA-95-7043-01A-11R-1949-07	56.6906	23.2535	0	7.81e-15	0	0.702492	0.872003	79.9441
TCGA-95-7039-01A-11R-1949-07	14.5236	0	85.7912	0	0	0.0816056	1.01319	100.315
TCGA-93-A4JQ-01A-11R-A24X-07	0	0	167.666	0	0	0.0616632	1.0259	167.666
TCGA-93-A4JP-01A-11R-A24X-07	0	82.7057	84.4133	6.1e-14	0	-0.0189009	1.3233	167.119
TCGA-93-A4JO-01A-21R-A24X-07	0	70.8285	52.2925	2.76e-14	0	-0.0328747	1.42498	123.121
TCGA-93-A4JN-01A-11R-A24X-07	0	5.53378	168.796	0	0	0.164337	1.00442	174.33
TCGA-93-8067-01A-11R-2287-07	0	51.5871	186.378	0	0	0.0308858	1.07132	237.965
TCGA-93-7348-01A-21R-2039-07	0	23.8281	90.3005	0	0	0.0231869	1.07036	114.129
TCGA-93-7347-01A-11R-2187-07	0	103.882	67.5371	0	0	-0.000775032	1.43961	171.419
TCGA-91-A4BD-01A-11R-A24H-07	0	74.9309	0	5.05e-13	0	0.304558	1.70041	74.9309
TCGA-91-A4BC-01A-11R-A24H-07	0	82.4554	11.4426	0	0	-0.00245317	1.80583	93.898
TCGA-91-8497-01A-11R-2403-07	0	49.1192	49.0732	0	0	0.00856549	1.31133	98.1924
TCGA-91-8496-01A-11R-2403-07	0	74.6716	3.18989	0	0	0.0256416	1.89981	77.8615
TCGA-91-7771-01A-11R-2170-07	0	52.3063	71.5954	0	0	0.000722253	1.23652	123.902
TCGA-91-6849-01A-11R-1949-07	0	52.2718	21.2475	0	0	0.0438694	1.5384	73.5193
TCGA-91-6848-01A-11R-1949-07	0	0	96.3597	0	0	0.070451	1.02425	96.3597
TCGA-91-6847-01A-11R-1949-07	25.5226	0	170.152	1.24e-13	0	0.256917	0.976103	195.675
TCGA-91-6840-01A-11R-1949-07	0	0	86.0347	0	0	0.0809986	1.02226	86.0347
TCGA-91-6835-01A-11R-1858-07	0	32.3033	111.434	0	0	-0.0139122	1.09201	143.737
TCGA-91-6831-01A-11R-1858-07	0	75.4968	22.8865	5.59e-13	0	0.014184	1.63708	98.3833
TCGA-91-6830-01A-11R-1949-07	34.0036	0	53.9141	2.11e-13	0	0.0367551	1.05585	87.9178
TCGA-91-6829-01A-21R-1858-07	0	0	135.155	0	0	0.114558	1.01591	135.155
TCGA-91-6828-01A-11R-1858-07	0	40.0423	37.3437	9.43e-14	0	-0.0142586	1.3452	77.386
TCGA-86-A4P8-01A-11R-A24X-07	0	131.809	17.0081	0	0	0.0302615	1.78931	148.817
TCGA-86-A4P7-01A-11R-A24X-07	0	141.612	0	0	0	0.0135697	1.97102	141.612
TCGA-86-A4JF-01A-11R-A24X-07	0	140.951	18.5719	9.28e-14	0	0.0370763	1.78049	159.523
TCGA-86-A4D0-01A-11R-A24H-07	0	137.097	0	0	0	-0.0193546	1.99933	137.097
TCGA-86-A456-01A-11R-A24H-07	0	112.996	0	0	0	0.00723136	1.9765	112.996
TCGA-86-8674-01A-21R-2403-07	21.4161	96.9197	5.17931	0	0	0.231959	1.59931	123.515
TCGA-86-8673-01A-11R-2403-07	0	107.792	0	1.13e-13	0	-0.00397345	1.98616	107.792
TCGA-86-8672-01A-21R-2403-07	24.8682	0	71.4244	0	0	0.14939	0.99953	96.2925
TCGA-86-8671-01A-11R-2403-07	0	70.1023	50.9088	0	0	-0.012286	1.41552	121.011
TCGA-86-8669-01A-11R-2403-07	0	103.101	0	1.61e-12	0	0.00519317	1.97826	103.101
TCGA-86-8668-01A-11R-2403-07	0	17.6451	80.5251	2.79e-13	0	0.0210425	1.05873	98.1701
TCGA-86-8585-01A-11R-2403-07	94.8991	0	0	4.36e-14	0	0.0360462	1.3662	94.8991
TCGA-86-8359-01A-11R-2326-07	0	105.002	9.23051	2.6e-13	0	0.202132	1.6845	114.233
TCGA-86-8358-01A-11R-2326-07	96.6482	0	0	1.59e-12	0	-0.0342266	1.41238	96.6482
TCGA-86-8281-01A-11R-2287-07	0	154.394	47.7189	0	0	-0.00803831	1.65001	202.113
TCGA-86-8280-01A-11R-2287-07	0	115.29	66.189	0	0	-0.0247131	1.49325	181.479
TCGA-86-8279-01A-11R-2287-07	0	224.212	0	2.28e-12	0	-0.0302452	2.00861	224.212
TCGA-86-8278-01A-11R-2287-07	113.371	148.129	46.3467	0	0	0.760917	0.770395	307.846
TCGA-86-8076-01A-31R-2241-07	0	121.977	49.5203	3.32e-14	0	0.216326	1.3961	171.497
TCGA-86-8075-01A-11R-2241-07	0	1.61024	253.28	6.74e-13	0	0.134265	1.01168	254.891
TCGA-86-8074-01A-11R-2241-07	11.7951	0	273.749	1.1e-12	0	0.08068	1.01815	285.544
TCGA-86-8073-01A-11R-2241-07	0	201.981	73.2523	0	0	-0.0267042	1.62376	275.233
TCGA-86-8056-01A-11R-2241-07	0	111.001	147.252	5.36e-13	0	-0.00686142	1.24841	258.253
TCGA-86-8055-01A-11R-2241-07	13.6659	0	219.713	1.72e-13	0	0.160489	1.00158	233.379
TCGA-86-8054-01A-11R-2241-07	0	78.8578	112.931	2.51e-13	0	-0.00867212	1.23149	191.789
TCGA-86-7954-01A-11R-2187-07	0	135.506	113.634	0	0	0.0149976	1.35534	249.14
TCGA-86-7953-01A-11R-2187-07	0	75.1848	142.204	0	0	-0.0210928	1.17983	217.389
TCGA-86-7714-01A-12R-2170-07	0	34.8752	40.4128	0	0	0.0787091	1.22791	75.288
TCGA-86-7713-01A-11R-2066-07	0	59.5253	226.267	8.41e-14	0	0.0518932	1.05983	285.793
TCGA-86-7711-01A-11R-2066-07	0	262.525	0	6.79e-11	0	0.0844652	1.90863	262.525
TCGA-86-7701-01A-11R-2170-07	0	50.4217	9.71169	0	0	0.263508	1.51623	60.1334
TCGA-86-6562-01A-11R-1755-07	0	6.33725	115.833	5.02e-14	0	0.0415921	1.0277	122.171
TCGA-83-5908-01A-21R-2287-07	44.7457	0	141.319	4.5e-13	0	0.041928	1.02741	186.065
TCGA-80-5608-01A-31R-1949-07	0	117.498	79.0991	2.65e-12	0	0.0267567	1.40967	196.597
TCGA-80-5607-01A-31R-1949-07	0	36.7744	48.7997	3.07e-13	0	-0.00316411	1.24614	85.5741
TCGA-78-8662-01A-11R-2403-07	95.418	0	0	6.24e-12	0	-0.0268412	1.4076	95.418
TCGA-78-8660-01A-11R-2403-07	0	40.8079	72.2318	0	0	-0.00467772	1.18411	113.04
TCGA-78-8655-01A-11R-2403-07	0	20.8111	78.3367	5.2e-14	0	0.00241358	1.07832	99.1478
TCGA-78-8648-01A-11R-2403-07	0	39.9318	58.0417	3.73e-13	0	0.0283552	1.20676	97.9734
TCGA-78-8640-01A-11R-2403-07	0	108.297	0	5.05e-12	0	-0.0291152	2.00765	108.297
TCGA-78-7633-01A-11R-2066-07	0	205.255	56.6595	0	0	-0.00792678	1.67707	261.914
TCGA-78-7542-01A-21R-2066-07	124.385	0	132.423	0	0	0.0666823	1.07283	256.808
TCGA-78-7540-01A-11R-2066-07	0	7.29836	213.665	0	0	0.09583	1.01744	220.963
TCGA-78-7539-01A-11R-2066-07	0	120.543	90.5833	0	0	-0.023617	1.41341	211.126
TCGA-78-7537-01A-11R-2066-07	0	151.903	62.671	0	0	0.0073687	1.56289	214.574
TCGA-78-7536-01A-11R-2066-07	0	203.963	31.9628	9.82e-14	0	-0.0243644	1.80431	235.926
TCGA-78-7535-01A-11R-2066-07	58.0288	137.005	0	0	0	0.331195	1.48517	195.033
TCGA-78-7220-01A-11R-2039-07	145.871	0	7.41887	0	0	-0.00905557	1.36207	153.29
TCGA-78-7167-01A-11R-2066-07	0	106.917	132.115	0	0	0.00364677	1.25939	239.032
TCGA-78-7166-01A-12R-2066-07	58.8356	0	86.5906	5.3e-13	0	0.0299112	1.06313	145.426
TCGA-78-7163-01A-12R-2066-07	0	156.809	37.5749	5.86e-13	0	0.228447	1.50669	194.384
TCGA-78-7162-01A-21R-2066-07	0	106.731	73.3532	0	0	0.0194385	1.409	180.084
TCGA-78-7161-01A-11R-2039-07	0	129.875	48.5107	0	0	0.0236859	1.57673	178.386
TCGA-78-7160-01A-11R-2039-07	0	33.2167	81.3186	0	0	-0.0109508	1.13185	114.535
TCGA-78-7159-01A-11R-2039-07	0	116.275	11.4444	0	0	0.0453196	1.81199	127.719
TCGA-78-7158-01A-11R-2039-07	0	169.894	0	0	0	-0.000394651	1.98308	169.894
TCGA-78-7156-01A-11R-2039-07	0	89.1354	35.8502	0	0	-0.00823013	1.58183	124.986
TCGA-78-7155-01A-11R-2039-07	124.768	0	0	1.95e-11	0	-0.0421371	1.41748	124.768
TCGA-78-7154-01A-11R-2039-07	0	66.3358	69.7726	6.16e-14	0	-0.0142675	1.31219	136.108
TCGA-78-7153-01A-11R-2039-07	0	110.291	12.1753	5.38e-13	0	0.00494615	1.83204	122.466
TCGA-78-7152-01A-11R-2039-07	0	35.1745	39.2629	0	0	-0.00236468	1.28893	74.4374
TCGA-78-7150-01A-21R-2039-07	0	0	152.16	1.6e-12	0	0.0698907	1.02436	152.16
TCGA-78-7149-01A-11R-2039-07	0	63.244	65.8578	0	0	0.0162263	1.29529	129.102
TCGA-78-7148-01A-11R-2039-07	0	44.6323	93.9822	6.49e-13	0	0.0621367	1.11951	138.614
TCGA-78-7147-01A-11R-2039-07	0	25.992	137.078	2.52e-13	0	0.0601536	1.03972	163.07
TCGA-78-7146-01A-11R-2039-07	123.529	0	45.0063	1.88e-12	0	0.000582266	1.2184	168.535
TCGA-78-7145-01A-11R-2039-07	0	6.60285	129.942	0	0	0.0535709	1.02531	136.544
TCGA-78-7143-01A-11R-2039-07	0	43.4213	110.029	0	0	-0.020359	1.13109	153.45
TCGA-75-7031-01A-11R-1949-07	0	51.8324	22.6295	4.21e-13	0	0.000381382	1.55274	74.4619
TCGA-75-7030-01A-11R-1949-07	8.25607	0	77.3747	1.11e-13	0	0.218352	0.987079	85.6308
TCGA-75-7027-01A-11R-1949-07	89.4783	0	151.67	7.89e-14	0	0.0347291	1.05262	241.148
TCGA-75-7025-01A-12R-1949-07	0	68.4984	108.181	0	0	0.108257	1.14329	176.679
TCGA-75-6214-01A-41R-1949-07	107.56	0	150.07	1.49e-12	0	0.148637	1.02092	257.629
TCGA-75-6212-01A-11R-1755-07	0	78.6866	18.7983	0	0	0.272172	1.46681	97.4849
TCGA-75-6211-01A-11R-1755-07	0	21.8482	73.6523	1.16e-12	0	0.0232764	1.08011	95.5006
TCGA-75-6207-01A-11R-1755-07	0	86.8272	57.9658	0	0	-0.0129351	1.44056	144.793
TCGA-75-6206-01A-11R-1755-07	0	64.6737	44.491	0	0	-0.000846719	1.42322	109.165
TCGA-75-6205-01A-11R-1755-07	25.8637	0	50.3095	0	0	0.152461	1.00618	76.1732
TCGA-75-6203-01A-11R-1755-07	0	83.3086	14.2634	0	0	0.54615	1.24017	97.572
TCGA-75-5146-01A-01R-1628-07	0	85.3984	0	2.32e-14	0	0.00729499	1.97645	85.3984
TCGA-75-5126-01A-01R-1755-07	0	42.9517	47.23	0	0	0.0614451	1.25193	90.1817
TCGA-75-5125-01A-01R-1755-07	0	130.861	0	4.49e-12	0	-0.0105142	1.99177	130.861
TCGA-75-5122-01A-01R-1755-07	0	61.8439	47.545	6.31e-13	0	0.0140801	1.38063	109.389
TCGA-73-A9RS-01A-11R-A41B-07	0	69.1058	0	2.27e-12	0	-0.0163138	1.99673	69.1058
TCGA-73-7499-01A-11R-2187-07	168.848	0	0	2.56e-12	0	0.0139462	1.38089	168.848
TCGA-73-7498-01A-12R-2187-07	0	137.698	106.856	0	0	-0.020287	1.40175	244.553
TCGA-73-4677-01A-01R-1206-07	0	148.377	111.045	0	0	0.0131986	1.38894	259.422
TCGA-73-4676-01A-01R-1755-07	0	57.269	65.588	0	0	-0.00611526	1.28462	122.857
TCGA-73-4675-01A-01R-1206-07	0	109.594	153.457	4.77e-12	0	0.00127451	1.23092	263.051
TCGA-73-4670-01A-01R-1206-07	265.172	0	0	9.1e-13	0	0.0238488	1.37433	265.172
TCGA-73-4668-01A-01R-1206-07	18.3216	0	273.611	2.12e-14	0	0.170267	0.999343	291.933
TCGA-73-4666-01A-01R-1206-07	0	139.121	116.854	0	0	-0.00536107	1.36878	255.975
TCGA-73-4662-01A-01R-1206-07	0	248.882	45.07	0	0	0.00357412	1.75592	293.952
TCGA-73-4659-01A-01R-1206-07	0	223.014	91.8987	0	0	0.0645607	1.51836	314.913
TCGA-73-4658-01A-01R-1755-07	0	36.5155	81.972	0	0	0.0423983	1.11967	118.487
TCGA-71-8520-01A-11R-2403-07	0	4.52222	109.449	2.01e-13	0	0.120184	1.01255	113.971
TCGA-71-6725-01A-11R-1858-07	0	231.514	0	2.54e-12	0	-0.00935547	1.99078	231.514
TCGA-69-A59K-01A-11R-A262-07	0	151.014	0	0	0	-0.0248901	2.00405	151.014
TCGA-69-8453-01A-12R-2326-07	0	11.8765	130.621	1.27e-12	0	0.0770609	1.02199	142.498
TCGA-69-8255-01A-11R-2287-07	0	246.313	0	2.97e-13	0	0.00423945	1.97908	246.313
TCGA-69-8254-01A-11R-2287-07	0	77.947	206.33	5.87e-14	0	0.0446756	1.0967	284.277
TCGA-69-8253-01A-11R-2287-07	0	87.1578	149.137	0	0	0.0100691	1.18293	236.295
TCGA-69-7980-01A-11R-2187-07	14.0594	0	208.696	1.28e-12	0	0.0734733	1.01782	222.755
TCGA-69-7979-01A-11R-2187-07	246.596	0	0	1.77e-12	0	-0.0285737	1.40872	246.596
TCGA-69-7978-01A-11R-2187-07	42.5571	8.97511	159.503	0	0	0.104654	1.01599	211.035
TCGA-69-7974-01A-11R-2187-07	0	95.3544	146.799	2.3e-13	0	-0.015203	1.2189	242.154
TCGA-69-7973-01A-11R-2187-07	0	92.9943	167.109	0	0	0.0164909	1.17003	260.103
TCGA-69-7765-01A-11R-2170-07	0	111.979	0	9.4e-13	0	-0.0105168	1.99177	111.979
TCGA-69-7764-01A-11R-2170-07	0	86.0723	11.0886	3.97e-14	0	-0.0103269	1.82351	97.1609
TCGA-69-7763-01A-11R-2170-07	0	12.8578	113.003	0	0	0.117795	1.01412	125.86
TCGA-69-7761-01A-11R-2170-07	0	6.03498	130.877	0	0	0.0833116	1.01957	136.912
TCGA-69-7760-01A-11R-2170-07	0	63.1215	57.5658	2.56e-13	0	-0.000840895	1.34255	120.687
TCGA-67-6217-01A-11R-1755-07	0	114.326	0	7.25e-14	0	-0.018532	1.99863	114.326
TCGA-67-6216-01A-11R-1755-07	49.6406	64.5344	8.69569	0	0	0.612542	1.03525	122.871
TCGA-67-6215-01A-11R-1755-07	0	144.222	99.4974	0	0	0.0526972	1.38382	243.719
TCGA-67-4679-01B-01R-1755-07	0	91.8746	34.5061	0	0	0.0221534	1.57649	126.381
TCGA-67-3774-01A-01R-0946-07	0	54.075	68.208	3.97e-13	0	0.0236921	1.24215	122.283
TCGA-67-3773-01A-01R-0946-07	0	51.7311	25.5234	0	0	0.0726115	1.46305	77.2545
TCGA-67-3772-01A-01R-0946-07	0	65.6057	71.7913	0	0	0.00515315	1.28936	137.397
TCGA-67-3771-01A-01R-0946-07	0	103.955	0	2.66e-12	0	-0.0290593	2.0076	103.955
TCGA-67-3770-01A-01R-0946-07	0	69.8535	0	2.33e-13	0	-0.00851356	1.99005	69.8535
TCGA-64-5815-01A-01R-1628-07	12.1752	0	86.1731	0	0	0.132193	1.003	98.3483
TCGA-64-5781-01A-01R-1628-07	65.9272	0	34.4234	0	0	0.0531531	1.15004	100.351
TCGA-64-5779-01A-01R-1628-07	0	23.5479	63.2666	0	0	0.0058626	1.1118	86.8145
TCGA-64-5778-01A-01R-1628-07	0	34.9255	73.7507	2.83e-14	0	0.00359576	1.14799	108.676
TCGA-64-5775-01A-01R-1628-07	0.641109	0	151.532	0	0	0.148055	1.00907	152.174
TCGA-64-1681-01A-11R-2066-07	0	139.403	34.5063	0	0	-0.0252618	1.71578	173.909
TCGA-64-1680-01A-02R-0946-07	23.1856	69.0136	0	0	0	0.757866	1.00409	92.1992
TCGA-64-1679-01A-21R-2066-07	26.6166	0	251.973	0	0	0.0695209	1.0168	278.589
TCGA-64-1678-01A-01R-0946-07	0	72.1066	0	1.03e-12	0	0.00472422	1.97867	72.1066
TCGA-64-1677-01A-01R-0946-07	0	27.4419	28.678	0	0	0.0543818	1.26943	56.1199
TCGA-64-1676-01A-01R-0946-07	0	103.902	0	0	0	0.11241	1.88347	103.902
TCGA-62-A472-01A-11R-A24H-07	0	23.6045	41.6419	0	0	0.0074047	1.17837	65.2464
TCGA-62-A471-01A-12R-A24H-07	143.375	0	0	1.14e-13	0	0.0294234	1.37062	143.375
TCGA-62-A470-01A-11R-A24H-07	0	49.6978	1.32737	4.67e-13	0	0.00220079	1.94206	51.0251
TCGA-62-A46Y-01A-11R-A24H-07	53.9671	83.475	5.82135	0	0	0.74952	0.899432	143.263
TCGA-62-A46V-01A-11R-A24H-07	0	126.831	9.81917	2.85e-14	0	0.28352	1.61939	136.65
TCGA-62-A46S-01A-11R-A24H-07	0	85.2321	80.5124	0	0	0.0133848	1.32337	165.745
TCGA-62-A46R-01A-11R-A24H-07	0	69.4294	56.9182	0	0	-0.031881	1.39369	126.348
TCGA-62-A46P-01A-11R-A24H-07	0	64.9266	24.5216	0	0	0.0277693	1.5706	89.4483
TCGA-62-A46O-01A-11R-A24H-07	120.69	0	0	7.52e-13	0	-0.017363	1.40144	120.69
TCGA-62-8402-01A-11R-2326-07	11.8348	0	121.697	0	0	0.0964489	1.01185	133.532
TCGA-62-8399-01A-21R-2326-07	32.9259	0	141.922	0	0	0.0573805	1.01953	174.847
TCGA-62-8398-01A-11R-2326-07	28.596	0	157.44	0	0	0.17453	0.992673	186.036
TCGA-62-8397-01A-11R-2326-07	0	38.4464	8.23177	0	0	0.0327173	1.69951	46.6781
TCGA-62-8395-01A-11R-2326-07	0	91.7697	61.8978	0	0	-0.00348391	1.43084	153.668
TCGA-62-8394-01A-11R-2326-07	63.4534	0	93.6474	5.05e-13	0	-0.00631049	1.07624	157.101
TCGA-55-A57B-01A-12R-A39D-07	0	66.1025	126.743	6.8e-14	0	-0.0382677	1.18591	192.845
TCGA-55-A4DG-01A-11R-A24H-07	0	72.8026	49.8353	0	0	0.00958962	1.41722	122.638
TCGA-55-A4DF-01A-11R-A24H-07	0	140.772	0	1.29e-13	0	-0.0249378	2.00409	140.772
TCGA-55-A494-01A-11R-A24X-07	0	1.2331	153.49	5.38e-14	0	0.0285159	1.03138	154.723
TCGA-55-A493-01A-11R-A24H-07	0	0	156.34	0	0	0.157951	1.00763	156.34
TCGA-55-A492-01A-11R-A24H-07	0	107.023	5.8426	4.56e-14	0	0.00291117	1.90337	112.865
TCGA-55-A491-01A-11R-A24H-07	35.5934	0	92.5824	2.39e-13	0	0.0603602	1.02682	128.176
TCGA-55-A490-01A-11R-A466-07	62.7701	0	87.553	3.32e-13	0	0.0410394	1.06263	150.323
TCGA-55-A48Z-01A-12R-A24X-07	0	11.5826	131.62	5.15e-14	0	0.0407424	1.02964	143.203
TCGA-55-A48Y-01A-11R-A24H-07	0	30.1028	103.69	1.39e-12	0	0.0461979	1.06949	133.793
TCGA-55-A48X-01A-11R-A24H-07	0	25.361	108.805	0	0	0.0148358	1.06451	134.166
TCGA-55-8621-01A-11R-2403-07	0	62.7712	61.5134	0	0	-0.0151207	1.33201	124.285
TCGA-55-8620-01A-11R-2403-07	0	108.109	0	7.07e-13	0	-0.022965	2.00241	108.109
TCGA-55-8619-01A-11R-2403-07	0	34.5986	78.1118	0	0	0.0102756	1.13413	112.71
TCGA-55-8616-01A-11R-2403-07	20.6961	0	105.07	0	0	0.008646	1.02946	125.767
TCGA-55-8615-01A-11R-2403-07	0	68.7294	52.4697	3.55e-13	0	-0.00475448	1.39577	121.199
TCGA-55-8614-01A-11R-2403-07	24.5807	0	105.029	0	0	0.236574	0.976516	129.61
TCGA-55-8514-01A-11R-2403-07	0	44.1645	60.6203	0	0	0.000133179	1.23621	104.785
TCGA-55-8513-01A-11R-2403-07	0	24.9498	68.6464	0	0	0.0492825	1.09018	93.5962
TCGA-55-8512-01A-11R-2403-07	0	41.4747	81.3809	0	0	0.0388424	1.14265	122.856
TCGA-55-8511-01A-11R-2403-07	0	0	125.953	0	0	0.0676236	1.02478	125.953
TCGA-55-8510-01A-11R-2403-07	0	64.4058	43.2796	0	0	-0.0201059	1.44373	107.685
TCGA-55-8508-01A-11R-2403-07	0	63.7859	8.66895	0	0	0.105321	1.71719	72.4548
TCGA-55-8507-01A-11R-2403-07	0	81.4697	37.9486	0	0	0.0970719	1.45949	119.418
TCGA-55-8506-01A-11R-2403-07	0	130.343	0	0	0	0.0120927	1.9723	130.343
TCGA-55-8505-01A-11R-2403-07	63.5901	0	65.9309	5.32e-14	0	0.0822522	1.06829	129.521
TCGA-55-8302-01A-11R-2326-07	8.79016	0	116.783	0	0	0.12777	1.00697	125.573
TCGA-55-8301-01A-11R-2287-07	151.616	0	0	0	0	-0.0177594	1.40169	151.616
TCGA-55-8299-01A-11R-2287-07	0	38.023	119.325	4.39e-14	0	0.0513172	1.07572	157.348
TCGA-55-8208-01A-11R-2241-07	0	51.0295	114.187	0	0	0.00460717	1.13819	165.216
TCGA-55-8207-01A-11R-2241-07	0	78.6716	140.733	1.05e-13	0	0.0063741	1.17623	219.405
TCGA-55-8206-01A-11R-2241-07	0	159.856	58.9452	0	0	0.137392	1.48769	218.801
TCGA-55-8205-01A-11R-2241-07	0	0	205.307	0	0	0.098439	1.01896	205.307
TCGA-55-8204-01A-11R-2241-07	65.621	0	118.224	1.1e-12	0	0.153544	1.00823	183.845
TCGA-55-8203-01A-11R-2241-07	0	87.0931	120.196	0	0	-0.00381104	1.23725	207.289
TCGA-55-8097-01A-11R-2241-07	0	87.5844	141.204	0	0	0.0033554	1.19871	228.789
TCGA-55-8096-01A-11R-2241-07	0	14.5014	229.155	0	0	0.0560647	1.02507	243.656
TCGA-55-8092-01A-11R-2241-07	0	201.035	0	1.54e-10	0	-0.00734938	1.98906	201.035
TCGA-55-8091-01A-11R-2241-07	0	74.0414	117.735	0	0	0.0985007	1.14769	191.776
TCGA-55-8090-01A-11R-2241-07	0	11.1211	235.737	0	0	0.247024	0.987373	246.859
TCGA-55-8089-01A-11R-2241-07	18.2945	0	194.402	0	0	0.0906322	1.01313	212.697
TCGA-55-8087-01A-11R-2241-07	0	99.8896	139.207	6.18e-14	0	0.0214334	1.2202	239.097
TCGA-55-8085-01A-11R-2241-07	0	67.0048	123.889	0	0	-0.00425764	1.17549	190.894
TCGA-55-7995-01A-11R-2187-07	0	155.869	84.465	0	0	0.021266	1.47601	240.334
TCGA-55-7994-01A-11R-2187-07	81.8604	0	139.309	0	0	0.0628483	1.04258	221.17
TCGA-55-7914-01A-11R-2170-07	0	53.5992	84.1851	1.83e-13	0	0.00306379	1.20439	137.784
TCGA-55-7913-01B-11R-2241-07	0	189.179	53.1848	0	0	0.000697473	1.6659	242.364
TCGA-55-7911-01A-11R-2170-07	0	76.7834	49.4398	0	0	0.0256395	1.42327	126.223
TCGA-55-7910-01A-11R-2170-07	0	72.5985	0	0	0	-0.00772152	1.98937	72.5985
TCGA-55-7907-01A-11R-2170-07	1.20873	0	86.4524	0	0	0.0805542	1.02081	87.6611
TCGA-55-7903-01A-11R-2170-07	0	146.304	0	5.95e-12	0	0.0345984	1.95272	146.304
TCGA-55-7816-01A-11R-2170-07	63.9007	91.8502	39.2419	0	0	0.513979	1.04391	194.993
TCGA-55-7815-01A-11R-2170-07	0	38.8755	28.4087	0	0	-0.000924624	1.40574	67.2842
TCGA-55-7728-01A-11R-2187-07	0	11.046	182.074	0	0	0.0586102	1.02449	193.12
TCGA-55-7727-01A-11R-2170-07	0	67.5725	0	9.23e-14	0	0.146938	1.85191	67.5725
TCGA-55-7726-01A-11R-2170-07	18.827	0	67.1052	2.18e-13	0	0.158036	0.995768	85.9322
TCGA-55-7725-01A-11R-2170-07	0	28.0854	34.2023	0	0	0.0283838	1.24777	62.2877
TCGA-55-7724-01A-11R-2170-07	0	2.27262	68.862	0	0	0.0693565	1.02248	71.1346
TCGA-55-7576-01A-11R-2066-07	0	39.6659	221.999	0	0	0.0280847	1.04686	261.665
TCGA-55-7574-01A-11R-2039-07	0	42.1398	42.4378	0	0	0.0628468	1.27333	84.5776
TCGA-55-7573-01A-11R-2039-07	0	60.5249	43.2256	0	0	0.0742771	1.35831	103.751
TCGA-55-7570-01A-11R-2039-07	164.923	0	0	0	0	0.0027399	1.38828	164.923
TCGA-55-7284-01B-11R-2241-07	0	8.97535	219.293	0	0	0.119201	1.01276	228.268
TCGA-55-7283-01A-11R-2039-07	0	65.7858	69.1472	0	0	0.00125139	1.30247	134.933
TCGA-55-7281-01A-11R-2039-07	16.0445	0	107.296	0	0	0.0997053	1.00957	123.341
TCGA-55-7227-01A-11R-2039-07	0	26.0608	86.315	0	0	0.0247066	1.08118	112.376
TCGA-55-6987-01A-11R-1949-07	0	205.75	3.43523	0	0	0.11291	1.85888	209.185
TCGA-55-6986-01A-11R-1949-07	0	25.7222	67.3155	0	0	0.0462998	1.09736	93.0378
TCGA-55-6985-01A-11R-1949-07	0	0.573526	90.2432	0	0	0.136606	1.01124	90.8167
TCGA-55-6984-01A-11R-1949-07	12.0555	0	82.5926	0	0	0.0695114	1.0159	94.6482
TCGA-55-6983-01A-11R-1949-07	0	115.026	95.0287	0	0	0.309069	1.13926	210.055
TCGA-55-6982-01A-11R-1949-07	0	8.80006	75.8699	0	0	0.0133624	1.03903	84.67
TCGA-55-6981-01A-11R-1949-07	0	0	77.6104	9.82e-15	0	0.156513	1.00791	77.6104
TCGA-55-6980-01A-11R-1949-07	4.46222	0.903679	75.2553	0	0	0.145049	1.00434	80.6212
TCGA-55-6979-01A-11R-1949-07	5.16156	0	85.3982	1.87e-14	0	0.129635	1.00761	90.5597
TCGA-55-6978-01A-11R-1949-07	4.78441	0	193.155	4.49e-13	0	0.17365	1.00218	197.939
TCGA-55-6975-01A-11R-1949-07	45.268	0	33.9573	2.96e-13	0	0.0142639	1.12999	79.2253
TCGA-55-6972-01A-11R-1949-07	0	58.2552	0	0	0	-0.00723681	1.98896	58.2552
TCGA-55-6971-01A-11R-1949-07	0	37.9329	47.0952	1.88e-14	0	0.0245002	1.24547	85.0281
TCGA-55-6970-01A-11R-1949-07	0	52.2271	148.368	4.28e-13	0	-0.00297034	1.10864	200.595
TCGA-55-6712-01A-11R-1858-07	15.2388	0	76.3227	0	0	0.0763411	1.01448	91.5615
TCGA-55-6642-01A-11R-1858-07	0	63.2331	38.6974	1.14e-12	0	-0.0221664	1.47268	101.931
TCGA-55-6543-01A-11R-1755-07	0	44.4128	86.0017	0	0	0.0543402	1.13687	130.414
TCGA-55-5899-01A-11R-1628-07	0	109.997	0	0	0	-0.0259724	2.00498	109.997
TCGA-55-1594-01A-01R-0946-07	0	87.2989	80.1836	9.29e-13	0	-0.020554	1.35362	167.482
TCGA-55-1592-01A-01R-0946-07	0	216.611	31.362	0	0	-0.00996718	1.80542	247.973
TCGA-53-A4EZ-01A-12R-A24X-07	162.617	0	0	0	0	-0.0215678	1.40417	162.617
TCGA-53-7813-01A-11R-2170-07	0	26.7723	33.7671	0	0	0.0385899	1.23303	60.5394
TCGA-53-7626-01A-12R-2066-07	0	151.268	77.7626	0	0	-0.0210793	1.52269	229.031
TCGA-53-7624-01A-11R-2066-07	152.844	0	0	9.97e-13	0	-0.0253278	1.40662	152.844
TCGA-50-8460-01A-11R-2326-07	36.5586	95.9631	7.44592	0	0	0.645136	1.08719	139.968
TCGA-50-8459-01A-11R-2326-07	24.7963	0	121.654	2.18e-13	0	0.158045	0.995917	146.451
TCGA-50-8457-01A-11R-2326-07	0	54.0763	97.8332	0	0	-0.00903248	1.18214	151.909
TCGA-50-7109-01A-11R-2039-07	0	76.9925	43.5209	5.78e-14	0	-0.0011737	1.48055	120.513
TCGA-50-6673-01A-11R-1949-07	14.7162	0	122.748	0	0	0.141195	1.00196	137.464
TCGA-50-6597-01A-11R-1858-07	0	30.6176	39.1009	0	0	0.00414959	1.25102	69.7184
TCGA-50-6595-01A-12R-1858-07	35.8593	0	82.9118	0	0	0.0813465	1.02395	118.771
TCGA-50-6594-01A-11R-1755-07	0	41.3077	62.0137	0	0	0.0309563	1.19826	103.321
TCGA-50-6593-01A-11R-1755-07	0	0.0679645	106.757	2.84e-14	0	0.104597	1.01774	106.825
TCGA-50-6592-01A-11R-1755-07	53.67	0	122.449	1.15e-12	0	0.00143822	1.0487	176.119
TCGA-50-6591-01A-11R-1755-07	0	0	115.086	0	0	0.178194	1.00375	115.086
TCGA-50-6590-01A-12R-1858-07	61.5868	0	67.9152	0	0	0.0471999	1.07815	129.502
TCGA-50-5946-02A-11R-2090-07	6.97926	0	194.783	0	0	0.220043	0.992312	201.762
TCGA-50-5946-01A-11R-1755-07	11.7936	0	199.157	3.17e-13	0	0.111146	1.01121	210.951
TCGA-50-5944-01A-11R-1755-07	0	47.5938	62.8577	1.09e-13	0	-0.00631249	1.24915	110.451
TCGA-50-5942-01A-21R-1755-07	0	60.0544	57.4509	1.94e-14	0	0.0614347	1.2877	117.505
TCGA-50-5941-01A-11R-1755-07	0	14.8513	87.3811	0	0	0.0256068	1.0457	102.232
TCGA-50-5939-01A-11R-1628-07	24.8966	0	75.0692	0	0	0.0707288	1.0206	99.9658
TCGA-50-5936-01A-11R-1628-07	18.0879	7.9459	65.2413	0	0	0.174079	1.00355	91.275
TCGA-50-5935-01A-11R-1755-07	0	62.2069	39.7312	0	0	0.00738942	1.43888	101.938
TCGA-50-5933-01A-11R-1755-07	72.4934	0	74.4811	1.86e-12	0	0.0367205	1.08872	146.975
TCGA-50-5932-01A-11R-1755-07	0	80.5732	88.66	0	0	-0.0106057	1.29786	169.233
TCGA-50-5931-01A-11R-1755-07	41.2543	0	68.5445	3.41e-13	0	0.107434	1.02792	109.799
TCGA-50-5930-01A-11R-1755-07	50.5801	0	0	0	0	0.00023983	1.38992	50.5801
TCGA-50-5072-01A-21R-1858-07	34.8252	0	118.908	1.09e-13	0	0.0167844	1.0324	153.733
TCGA-50-5068-01A-01R-1628-07	0	64.0653	7.25421	0	0	-0.00649158	1.83828	71.3195
TCGA-50-5066-02A-11R-2090-07	0	3.01647	317.963	0	0	0.0627717	1.0249	320.98
TCGA-50-5066-01A-01R-1628-07	0	72.6222	0	2.7e-12	0	0.000525954	1.98228	72.6222
TCGA-50-5055-01A-01R-1628-07	0	13.4043	58.5004	6.02e-14	0	0.0599986	1.04845	71.9047
TCGA-50-5051-01A-21R-1858-07	0	66.2731	20.3732	0	0	0.0102084	1.63685	86.6463
TCGA-50-5049-01A-01R-1628-07	0	65.2562	47.9889	0	0	-0.00875224	1.40939	113.245
TCGA-50-5045-01A-01R-1628-07	40.951	0	113.418	1.03e-13	0	0.0605819	1.02518	154.369
TCGA-50-5044-01A-21R-1858-07	39.0984	0	41.032	0	0	0.0766227	1.06974	80.1304
TCGA-4B-A93V-01A-11R-A39D-07	0	132.591	0	7.36e-13	0	-0.0209655	2.00071	132.591
TCGA-49-AARR-01A-11R-A41B-07	0	52.4786	66.0226	1.99e-14	0	0.146175	1.16546	118.501
TCGA-49-AARQ-01A-11R-A41B-07	114.528	0	0	0	0	0.051752	1.35566	114.528
TCGA-49-AARO-01A-12R-A41B-07	1.17008	0	120.442	3.33e-14	0	0.1343	1.01112	121.612
TCGA-49-AARN-01A-21R-A41B-07	14.0475	21.7459	49.5262	0	0	0.348594	0.968404	85.3197
TCGA-49-AAR9-01A-21R-A41B-07	83.1117	0	98.9777	0	0	-0.00836716	1.09426	182.089
TCGA-49-AAR4-01A-12R-A41B-07	15.4221	0	85.0818	0	0	0.0603838	1.01781	100.504
TCGA-49-AAR3-01A-11R-A41B-07	19.3152	0	54.8598	0	0	0.0389047	1.0306	74.175
TCGA-49-AAR2-01A-11R-A39D-07	0	115.025	0	4.39e-13	0	0.011987	1.97239	115.025
TCGA-49-AAR0-01A-21R-A39D-07	0	85.1289	43.5104	0	0	0.0322465	1.48432	128.639
TCGA-49-AAQV-01A-11R-A39D-07	0	139.721	55.3813	0	0	0.00504888	1.57552	195.103
TCGA-49-6767-01A-11R-1858-07	34.7976	0	77.4423	0	0	0.0208809	1.04383	112.24
TCGA-49-6761-01A-31R-1949-07	0	0	98.1615	3.88e-13	0	0.191249	1.00124	98.1615
TCGA-49-6745-01A-11R-1858-07	0	4.6952	134.132	0	0	0.162653	1.00463	138.828
TCGA-49-6744-01A-11R-1858-07	0	73.2591	55.7842	0	0	0.000300851	1.393	129.043
TCGA-49-6743-01A-11R-1858-07	0	135.707	0	2.53e-12	0	0.000180863	1.98258	135.707
TCGA-49-6742-01A-11R-1858-07	0	17.3384	77.2981	0	0	0.0160126	1.06173	94.6365
TCGA-49-4514-01A-21R-1858-07	84.9267	0	0	0	0	0.0199183	1.37693	84.9267
TCGA-49-4512-01A-21R-1858-07	0	81.1155	2.8701	1e-12	0	-0.0306636	1.95783	83.9856
TCGA-49-4510-01A-01R-1206-07	0	127.681	104.736	0	0	0.0348279	1.34782	232.416
TCGA-49-4507-01A-01R-1206-07	199.059	0	0	2.58e-12	0	0.0612196	1.34927	199.059
TCGA-49-4506-01A-01R-1206-07	169.461	0	0	2.66e-13	0	0.0874351	1.33141	169.461
TCGA-49-4505-01A-01R-1206-07	0	59.5588	174.877	0	0	0.040412	1.08683	234.435
TCGA-49-4501-01A-01R-1206-07	0	154.98	90.9605	0	0	-0.00382024	1.47159	245.94
TCGA-49-4494-01A-01R-1206-07	61.0686	84.9638	84.5121	0	0	0.347506	1.07348	230.545
TCGA-49-4490-01A-21R-1858-07	12.9311	0	68.2518	0	0	0.136116	1.00109	81.1829
TCGA-49-4488-01A-01R-1755-07	0	19.5555	66.8597	0	0	-0.0109437	1.09175	86.4152
TCGA-49-4487-01A-21R-1858-07	0	27.2807	45.8177	0	0	0.0408359	1.16982	73.0984
TCGA-49-4486-01A-01R-1206-07	0	204.232	0	0	0	0.00570563	1.97782	204.232
TCGA-44-A4SU-01A-11R-A24X-07	15.8405	0	128.876	0	0	0.0796015	1.01428	144.717
TCGA-44-A4SS-01A-11R-A24X-07	13.523	0	127.064	2.51e-14	0	0.0740626	1.01588	140.586
TCGA-44-A47G-01A-21R-A24H-07	0	13.7427	103.868	0	0	0.0421847	1.0345	117.611
TCGA-44-A47B-01A-11R-A24H-07	0	74.7746	92.9471	0	0	0.0192956	1.24838	167.722
TCGA-44-A47A-01A-21R-A24H-07	0	135.214	0	0	0	-0.00466301	1.98675	135.214
TCGA-44-A479-01A-31R-A24H-07	0	95.0992	19.1118	5.42e-14	0	-0.0133168	1.74988	114.211
TCGA-44-8120-01A-11R-2241-07	0	55.1187	188.71	4e-13	0	0.0349218	1.07429	243.829
TCGA-44-8119-01A-11R-2241-07	0	22.1195	247.691	6.12e-13	0	0.103763	1.01607	269.811
TCGA-44-8117-01A-11R-2241-07	0	66.934	227.786	4.83e-13	0	0.0383982	1.07349	294.72
TCGA-44-7672-01A-11R-2066-07	24.712	0	144.805	0	0	0.109486	1.00718	169.517
TCGA-44-7671-01A-11R-2066-07	26.0173	111.242	86.8337	0	0	0.283115	1.16912	224.093
TCGA-44-7670-01A-11R-2066-07	33.457	0	192.351	0	0	0.064397	1.01689	225.808
TCGA-44-7669-01A-21R-2066-07	0	211.016	0	4.71e-12	0	-0.0310104	2.00926	211.016
TCGA-44-7662-01A-11R-2066-07	0	0	227.552	0	0	0.0975618	1.01913	227.552
TCGA-44-7661-01A-11R-2066-07	33.2865	0	200.624	6.73e-14	0	0.145305	0.999518	233.91
TCGA-44-7660-01A-11R-2066-07	105.115	0	56.3565	1.21e-12	0	-0.00360985	1.17657	161.471
TCGA-44-7659-01A-11R-2066-07	0	72.4693	20.4964	0	0	0.0117607	1.65562	92.9657
TCGA-44-6779-01A-11R-1858-07	22.8611	0	62.9114	9.68e-14	0	0.0787466	1.02021	85.7725
TCGA-44-6778-01A-11R-1858-07	0	75.8977	21.7223	2.04e-13	0	-0.0187687	1.67714	97.6201
TCGA-44-6777-01A-11R-1858-07	0	88.5875	71.2977	0	0	0.0108388	1.36983	159.885
TCGA-44-6776-01A-11R-1858-07	0	92.3328	1.86575	0	0	-0.00241185	1.95524	94.1986
TCGA-44-6775-01C-02R-A277-07	0	15.4567	53.3287	1.75e-13	0	-0.00202513	1.08755	68.7854
TCGA-44-6775-01A-11R-A278-07	0	16.6819	104.739	1.99e-13	0	0.0389384	1.03989	121.421
TCGA-44-6775-01A-11R-1858-07	0	14.3161	121.98	5.71e-13	0	0.0386413	1.03327	136.296
TCGA-44-6774-01A-21R-1858-07	12.676	0	64.1815	0	0	0.0782424	1.01403	76.8575
TCGA-44-6148-01A-11R-1755-07	0	29.7574	89.9209	0	0	0.0383706	1.08469	119.678
TCGA-44-6147-01B-06R-A277-07	0	0	62.7144	1.11e-12	0	0.0485429	1.02837	62.7144
TCGA-44-6147-01A-11R-A278-07	0	22.3473	96.7372	0	0	0.0252903	1.06048	119.084
TCGA-44-6147-01A-11R-1755-07	0	1.41974	123.135	0	0	0.0990687	1.01796	124.555
TCGA-44-6146-01B-04R-A277-07	0	12.824	68.0612	0	0	0.0261128	1.04962	80.8853
TCGA-44-6146-01A-11R-A278-07	0	20.5736	63.3872	0	0	0.0243944	1.08838	83.9608
TCGA-44-6146-01A-11R-1755-07	0	43.6889	118.373	0	0	0.0245973	1.10266	162.062
TCGA-44-6145-01A-11R-1755-07	45.2258	0	63.8644	0	0	0.0498726	1.05843	109.09
TCGA-44-5645-01B-04R-A277-07	0	29.7888	54.556	0	0	-0.016081	1.18343	84.3448
TCGA-44-5645-01A-01R-A278-07	0	65.9476	76.6026	0	0	0.0572557	1.24112	142.55
TCGA-44-5645-01A-01R-1628-07	0	69.5612	38.6852	0	0	0.0744311	1.42834	108.246
TCGA-44-5644-01A-21R-2039-07	0	96.0215	0	7.66e-12	0	-0.0173762	1.99764	96.0215
TCGA-44-5643-01A-01R-1628-07	0	0	124.255	6.3e-12	0	0.0870637	1.02112	124.255
TCGA-44-4112-01B-06R-A277-07	0	20.5068	57.6435	0	0	-0.00305391	1.10996	78.1503
TCGA-44-4112-01A-01R-1107-07	0	53.5641	119.323	1.12e-13	0	-0.00111569	1.14161	172.887
TCGA-44-3919-01A-02R-1107-07	0	33.9908	174.002	0	0	0.0668774	1.03884	207.992
TCGA-44-3918-01B-02R-A277-07	0	13.6741	59.3708	7.08e-13	0	-0.00960875	1.07179	73.0449
TCGA-44-3918-01A-01R-A278-07	0	43.4303	87.701	1.85e-13	0	-0.00858471	1.16161	131.131
TCGA-44-3918-01A-01R-1107-07	0	92.2181	79.3876	0	0	-0.0124955	1.3666	171.606
TCGA-44-3917-01B-02R-A277-07	0	34.0684	46.582	1.54e-13	0	-0.028461	1.25378	80.6503
TCGA-44-3917-01A-01R-A278-07	0	45.1639	45.2345	4.09e-13	0	0.0280568	1.29788	90.3984
TCGA-44-3398-11B-01R-1758-07	0	93.8026	100.312	0	0	0.0299889	1.27943	194.115
TCGA-44-3398-01A-01R-1107-07	8.04179	40.4459	139.077	0	0	0.0868385	1.05794	187.565
TCGA-44-3396-01A-01R-1206-07	0	24.0372	258.792	0	0	0.0885206	1.01959	282.829
TCGA-44-2668-01B-02R-A277-07	0	7.5418	80.3477	0	0	0.0438394	1.02948	87.8895
TCGA-44-2668-01A-01R-A278-07	0	0	102.332	0	0	0.123569	1.0142	102.332
TCGA-44-2668-01A-01R-0946-07	73.6805	0	202.599	0	0	0.0435483	1.03013	276.279
TCGA-44-2666-01B-02R-A277-07	0	28.2766	54.201	1.83e-14	0	-0.00952447	1.17146	82.4776
TCGA-44-2666-01A-01R-A278-07	0	62.9129	77.2289	6.27e-13	0	0.00429492	1.26063	140.142
TCGA-44-2666-01A-01R-0946-07	0	108.472	106.155	0	0	0.00211173	1.32115	214.627
TCGA-44-2665-01A-01R-0946-07	0	36.952	151.712	5.53e-14	0	0.123617	1.02971	188.664
TCGA-44-2662-01B-02R-A277-07	0	10.616	47.5256	0	0	0.0227267	1.0593	58.1416
TCGA-44-2662-01A-01R-A278-07	0	36.5456	114.908	0	0	0.0433065	1.07876	151.453
TCGA-44-2662-01A-01R-0946-07	0	74.4782	164.022	0	0	0.0533525	1.11716	238.5
TCGA-44-2661-01A-01R-1107-07	0	86.2245	44.8959	0	0	0.150273	1.38663	131.12
TCGA-44-2659-01A-01R-0946-07	0	114.155	96.6658	0	0	-0.0113411	1.37051	210.821
TCGA-44-2657-01A-01R-1107-07	0	63.3772	30.1967	4.17e-14	0	-0.0172964	1.54162	93.5739
TCGA-44-2656-01B-06R-A277-07	0	13.7482	47.0818	0	0	-0.0115608	1.09183	60.83
TCGA-44-2656-01A-02R-A278-07	0	58.6746	109.149	2.62e-13	0	-0.0046089	1.17453	167.823
TCGA-44-2656-01A-02R-0946-07	0	116.243	125.389	0	0	-0.012838	1.30454	241.631
TCGA-44-2655-01A-01R-0946-07	0	151.861	101.616	0	0	0.055578	1.39036	253.476
TCGA-38-A44F-01A-11R-A24H-07	3.6961	0	112.051	0	0	0.15616	1.00476	115.747
TCGA-38-7271-01A-11R-2039-07	0	50.1234	30.308	0	0	0.0166624	1.44795	80.4314
TCGA-38-6178-01A-11R-1755-07	0	0	87.1217	5.15e-13	0	0.0940978	1.01979	87.1217
TCGA-38-4632-01A-01R-1755-07	0	45.7119	41.9426	0	0	0.0532058	1.30441	87.6545
TCGA-38-4631-01A-01R-1755-07	82.6774	0	0	1.69e-12	0	0.019904	1.37694	82.6774
TCGA-38-4629-01A-02R-1206-07	160.195	0	98.608	1.63e-13	0	0.0232715	1.14727	258.803
TCGA-38-4628-01A-01R-1206-07	226.091	0	0	5.94e-12	0	0.0341398	1.36747	226.091
TCGA-38-4627-01A-01R-1206-07	2.19269	30.2694	174.545	4.83e-14	0	0.131044	1.01625	207.007
TCGA-38-4626-01A-01R-1206-07	0	207.847	113.275	0	0	0.0219494	1.47387	321.122
TCGA-38-4625-01A-01R-1206-07	0	281.47	29.4095	2.88e-12	0	0.0197718	1.82653	310.879
TCGA-35-5375-01A-01R-1628-07	55.5929	0	0	8.14e-14	0	-0.00262145	1.3918	55.5929
TCGA-35-4123-01A-01R-1107-07	26.6328	0	131.478	0	0	0.148043	0.99823	158.111
TCGA-35-4122-01A-01R-1107-07	154.26	0	0	1.27e-11	0	0.0163671	1.37929	154.26
TCGA-35-3615-01A-01R-0946-07	0	176.141	29.8671	0	0	0.0796368	1.70384	206.008
TCGA-05-5715-01A-01R-1628-07	0	1.72345	91.2497	0	0	0.0941246	1.01843	92.9731
TCGA-05-5429-01A-01R-1628-07	0	8.01348	79.1019	0	0	0.0532584	1.02808	87.1154
TCGA-05-5428-01A-01R-1628-07	0	81.3248	0	1.53e-13	0	0.0339842	1.95326	81.3248
TCGA-05-5425-01A-02R-1628-07	0	112.568	0	6.02e-13	0	0.0291499	1.95748	112.568
TCGA-05-5423-01A-01R-1628-07	0	87.3265	4.3763	0	0	0.0269186	1.88878	91.7028
TCGA-05-5420-01A-01R-1628-07	0	72.0928	0	3.77e-14	0	0.0593752	1.93094	72.0928
TCGA-05-4434-01A-01R-1206-07	139.556	0	196.974	0	0	0.070991	1.05043	336.53
TCGA-05-4433-01A-22R-1858-07	0	15.7333	82.2239	0	0	0.0473936	1.04391	97.9572
TCGA-05-4432-01A-01R-1206-07	0	111.336	111.81	1.75e-13	0	-0.00780784	1.32057	223.145
TCGA-05-4430-01A-02R-1206-07	0	0	214.041	0	0	0.156388	1.00793	214.041
TCGA-05-4427-01A-21R-1858-07	0	20.4334	103.834	7.79e-13	0	-0.0196143	1.06535	124.267
TCGA-05-4426-01A-01R-1206-07	122.702	149.858	31.0325	0	0	0.884482	0.589579	303.592
TCGA-05-4425-01A-01R-1755-07	0	72.5834	47.0579	0	0	-0.00566945	1.44394	119.641
TCGA-05-4424-01A-22R-1858-07	0	71.2764	67.4114	0	0	-0.024159	1.34776	138.688
TCGA-05-4422-01A-01R-1206-07	0	235.706	0	0	0	-0.00912477	1.99058	235.706
TCGA-05-4420-01A-01R-1206-07	0	158.491	118.958	1.78e-12	0	0.0306269	1.37581	277.449
TCGA-05-4418-01A-01R-1206-07	210.731	0	0	5.35e-13	0	0.0139828	1.38086	210.731
TCGA-05-4417-01A-22R-1858-07	0	81.0033	20.0429	8.2e-14	0	0.00248177	1.69361	101.046
TCGA-05-4410-01A-21R-1858-07	0	74.6138	7.32331	0	0	-0.0359298	1.8807	81.9372
TCGA-05-4405-01A-21R-1858-07	0	14.3198	84.3526	0	0	0.0319502	1.04388	98.6724
TCGA-05-4403-01A-01R-1206-07	0	12.6952	286.793	0	0	0.0715623	1.02185	299.488
TCGA-05-4402-01A-01R-1206-07	0	0	309.138	0	0	0.0479041	1.02849	309.138
TCGA-05-4398-01A-01R-1206-07	0	0	328.487	0	0	0.0677644	1.02476	328.487
TCGA-05-4397-01A-01R-1206-07	0	357.149	0	3.41e-12	0	0.0515445	1.93785	357.149
TCGA-05-4396-01A-21R-1858-07	0	70.9016	19.9691	0	0	0.0124297	1.65606	90.8707
TCGA-05-4395-01A-01R-1206-07	252.651	0	17.816	0	0	0.0458121	1.31493	270.467
TCGA-05-4390-01A-02R-1755-07	0	98.3892	7.99249	1.44e-13	0	0.0131241	1.86045	106.382
TCGA-05-4389-01A-01R-1206-07	0	189.89	0	1.23e-13	0	0.00300796	1.98015	189.89
TCGA-05-4384-01A-01R-1755-07	0	50.9097	55.3581	0	0	0.0196256	1.28179	106.268
TCGA-05-4382-01A-01R-1206-07	14.2468	0	295.376	3.81e-12	0	0.058923	1.02183	309.623
TCGA-05-4250-01A-01R-1107-07	34.5317	0	174.152	2.98e-13	0	0.0914711	1.01107	208.684
TCGA-05-4249-01A-01R-1107-07	0	78.7528	139.689	0	0	0.0133925	1.17414	218.442
TCGA-05-4244-01A-01R-1107-07	0	141.575	100.46	0	0	0.109246	1.33417	242.036
