# Supplementary material for: Single-Cell RNA-Seq Reveals the Promoting Role of Ferroptosis Tendency During Lung Adenocarcinoma EMT Progression
Source: Front Cell Dev Biol. 2022 Jan 20;9:822315. doi: 10.3389/fcell.2021.822315 (PMC8810644; doi:10.3389/fcell.2021.822315)
Supplement: Supplementary file 8 [file Table1.XLSX]

## Sheet: Sheet1
Table S1 Markers of ferroptosis and EMT
Type	Symbol	Name	HGNC_ID	Evidence	Test method	Test in	Test setting	Confidence	UniProtKB	PMID
Ferroptosis Driver	ATG5	Autophagy related 5	HGNC:589	Knockout or knockdown limited erastin-induced ferroptosis.	shRNA	Human, mice	Mouse embryonic fibroblasts, human pancreatic cancer cell lines (PANC1 and PANC2.03), and the human fibrosarcoma cell line HT-1080	Validated	Q9H1Y0 (ATG5_HUMAN)	27245739
	ATG5	Autophagy related 5	HGNC:589	Potential positive regulators of ferroptosis. Knockout of ATG5 led to significantly lower levels of erastin-induced ferroptosis in a dose- and time-dependent manner.	RNAi screening	Mice	Mouse embryonic fibroblasts	Validated	Q9H1Y0 (ATG5_HUMAN)	27514700
	HIF1A	Hypoxia inducible factor 1 subunit alpha	HGNC:4910	Re-sensitized HIF-2alpha-null cells to ferroptosis. Induce ferroptosis sensitivity in cancer cells.	cDNA screenin, cell viability	Mice	786-O cells	Validated	Q16665 (HIF1A_HUMAN)	30962421
	KEAP1	Kelch like ECH associated protein 1	HGNC:23177	Knockdown of Keap1 reversed loss of p62-increased degradation of NRF2 in ferroptosis. Keap1 knockdown led to resistance to erastin-induced and sorafenib-induced growth inhibition with decreased ferroptotic events in the absence or presence of p62 knockdown.	Western blot, shRNA knockdown, cell viability	Human, mice	HepG2, Hepa1‐6, Hep3B, and SNU‐182 cells	Validated	Q14145 (KEAP1_HUMAN)	26403645
	KEAP1	Kelch like ECH associated protein 1	HGNC:23177	Keap 1 silencing decreased ferroptosis.	Cell viability assay, western blot, siRNA	Mice	Head and neck cancer cells, nude mice	Validated	Q14145 (KEAP1_HUMAN)	28012440
	KEAP1	Kelch like ECH associated protein 1	HGNC:23177	Keap1 inhibition promotes resistance to ferroptosis.	Cell viability analysis	Human, rat	F98, U87 glioma cells	Validated	Q14145 (KEAP1_HUMAN)	28805788
	PRKAA1	Protein kinase AMP-activated catalytic subunit alpha 1	HGNC:9376	Inhibition of PRKAA/AMPKalpha diminishes ferroptosis.	siRNA, western blot, cell viability assay, GSH assay, lipid peroxidation assay, iron assay	Human	HCT116 and CX-1 cells	Validated	Q13131 (AAPK1_HUMAN)	30057310
	PRKAA2	Protein kinase AMP-activated catalytic subunit alpha 2	HGNC:9377	Inhibition of PRKAA/AMPKalpha diminishes ferroptosis.	siRNA, western blot, cell viability assay, GSH assay, lipid peroxidation assay, iron assay	Human	HCT116 and CX-1 cells	Validated	P54646 (AAPK2_HUMAN)	30057310
	SCP2	Sterol carrier protein 2	HGNC:10606	SCP-2 inhibitors showed anti-ferroptotic activity, which was substantiated by knocking down SCP-2 in Gpx4−/− cells.	Cell viability test, siRNA-mediated knockdown.	Mice	PZL cells	Validated	P22307 (NLTP_HUMAN)	25402683
	SLC38A1	Solute carrier family 38 member 1	HGNC:13447	RNAi knockdown markedly blocked ferroptosis.	RNAi knockdown, cell survival analysis	Mice	Mouse embryonic fibroblasts	Validated	Q9H2H9 (S38A1_HUMAN)	26166707
	SLC38A1	Solute carrier family 38 member 1	HGNC:13447	The gene targets of the enriched shRNAs are potential genes that positively regulate ferroptosis.	RNAi screening	Mice	Mouse embryonic fibroblasts	Screened	Q9H2H9 (S38A1_HUMAN)	27514700
	VEGFA	Vascular endothelial growth factor A	HGNC:12680	Up-regulated (>= 2 fold) in erastin-treated samples.	RNA-seq	Human	HT-1080 cells	Screened	P15692 (VEGFA_HUMAN)	24844246
Ferroptosis Suppressor	CAV1	Caveolin 1	HGNC:1527	Cav-1 deficiency aggravated ferroptosis. Short hairpin RNA of Cav-1 promoted ferroptosis, which was ameliorated by Cav-1 overexpression.	Immunofluorescence, western blot, ROS detection	Human, mice	LO2 cells, mice model	Validated	Q03135 (CAV1_HUMAN)	31877357
	GPX4	Glutathione peroxidase 4	HGNC:4556	RNAi-mediated GPX4 knockdown induces ferroptosis.	Affinity-based chemoproteomics, western blotting, and RNAi	Human, mice	HRAS mutant BJeLR-engineered tumor cells, HT-1080 cells, xenograft mouse model (athymic nude mice injected with four million HT-1080 cells)	Validated	P36969 (GPX4_HUMAN)	24439385
	GPX4	Glutathione peroxidase 4	HGNC:4556	Knockout of glutathione peroxidase 4 (Gpx4) causes cell death in a pathologically relevant form of ferroptosis. Knockdown renders cells more sensitive to ferroptosis-inducing agents.	Cell viability assessment, siRNA	Human, mice	Mouse embryonic fibroblast (MEF) cells (Pfa1 cells), Gpx4−/− cells and mice, HK-2 cells	Validated	P36969 (GPX4_HUMAN)	25402683
	GPX4	Glutathione peroxidase 4	HGNC:4556	Ex vivo, Gpx4-deficient T cells rapidly accumulated membrane lipid peroxides and concomitantly underwent cell death driven by ferroptosis.	Viability assays, flow cytometry, lipid peroxidation assay	Mice	T cells	Validated	P36969 (GPX4_HUMAN)	25824823
	GPX4	Glutathione peroxidase 4	HGNC:4556	Knockdown increased cell death.	siRNA, western blot, cell death test	Human	MDA MB 231 and SKBr3 cells	Validated	P36969 (GPX4_HUMAN)	27441659
	GPX4	Glutathione peroxidase 4	HGNC:4556	Protects lipid peroxidation. Cell damage induced by GPx4 ablation is involved in ferroptosis.	RT-PCR, western blot, cytotoxicity assay, cell proliferation assay, siRNA	Human	Umbilical vein endothelial cell	Validated	P36969 (GPX4_HUMAN)	27964880
	GPX4	Glutathione peroxidase 4	HGNC:4556	Ferroptosis drives neurodegeneration in Gpx4BIKO mice.	RT-qPCR, behavior test, western blot	Mice	Forebrain neurons of Gpx4BIKO mice and Gpx4(f/f) mice	Validated	P36969 (GPX4_HUMAN)	28212525
	GPX4	Glutathione peroxidase 4	HGNC:4556	Downregulation conferred increased sensitivity to ferroptosis following cystine deprivation.	Immunoblotting, cell viability	Human	Human mammary epithelial cells	Validated	P36969 (GPX4_HUMAN)	28297659
	GPX4	Glutathione peroxidase 4	HGNC:4556	Activation blocked ferroptosis.	Cell viability assay, lipid ROS measurement, RT-qPCR, western blot	Mice	TM4 Sertoli cells	Validated	P36969 (GPX4_HUMAN)	29436589
	GPX4	Glutathione peroxidase 4	HGNC:4556	GPX4-overexpressing cells were resistant to reactive oxygen species-induced cell death. Conversely, GPX4-knockdown cells were sensitive to reactive oxygen species-induced cell death.	Immunohistochemistry, qRT-PCR,lentiviral transduction, shRNA, flow cytometry, cell viability assay	Human	LCL-K cell	Deduced	P36969 (GPX4_HUMAN)	29463878
	GPX4	Glutathione peroxidase 4	HGNC:4556	Overexpression GPX4 resulted in decreased cell death after RSL3 treatment. Moreover, this effect was able to be reversed by overexpression of GPX4.	Cell viability, cell death, ROS determination, western blot	Human	HCT116, LoVo, and HT29 CRC cells	Validated	P36969 (GPX4_HUMAN)	30524291
	GPX4	Glutathione peroxidase 4	HGNC:4556	Depletion or inhibition resulted in cell death by ferroptosis.	Quantitative proteomic analysis, siRNA, RNA-seq and qRT-PCR, cell viability, lipid peroxidation assay, GSH measurement, western blot	Human, mice, rat	H9c2 and C2C12 cells, rat ventricular myocytes, C57BL/6 mice	Validated	P36969 (GPX4_HUMAN)	31685805
	ISCU	Iron-sulfur cluster assembly enzyme	HGNC:29882	Over expression significantly attenuated DHA induced ferroptosis.	Cell viability, cell cycle, ROS determination, western blot, immunofluorescence, ectopic expressing, lentiviral transduction	Human	HL60, KG1, THP-1 cells	Validated	Q9H1K1 (ISCU_HUMAN)	30557609
	SCD	Stearoyl-CoA desaturase	HGNC:10571	Depletion of the SCD1 and FADS2 metabolic genes induces ferroptosis.	shRNA, RT-qPCR, MTT assay, total iron detection, lipid ROS detection	Human	A549 cancer cells	Validated	O00767 (ACOD_HUMAN)	28900510
	SCD	Stearoyl-CoA desaturase	HGNC:10571	Inhibition of SCD1 induces ferroptotic cell death. Expression of SCD1 protects cells from ferroptosis.	Cell viability, cell death, BODIPY staining, siRNA, RT-qPCR, western blot, gene overexpression,	Human, mice	OVCAR-4, COV362, FT-t cells, mouse orthotopic xenograft model	Validated	O00767 (ACOD_HUMAN)	31270077
EMT Marker	VIM	Vimentin	HGNC: 12692	_NA_	_NA_	_NA_	_NA_	Validated	P08670 (VIM_HUMAN)	27634766
	TWIST1	Twist Family BHLH Transcription Factor 1	HGNC: 12428	_NA_	_NA_	_NA_	_NA_	Validated	Q15672 (TWST1_HUMAN)	15210113
	SNAI1	Snail Family Transcriptional Repressor 1	HGNC: 11128	_NA_	_NA_	_NA_	_NA_	Validated	O95863 (SNAI1_HUMAN)	11994736
	ZEB1	Zinc Finger E-Box Binding Homeobox 1	HGNC: 11642	_NA_	_NA_	_NA_	_NA_	Validated	P37275 (ZEB1_HUMAN)	27500490
	CDH2	Cadherin 2	HGNC: 1759	_NA_	_NA_	_NA_	_NA_	Validated	P19022 (CADH2_HUMAN)	34339656
	CDH1	Cadherin 1	HGNC: 1748	_NA_	_NA_	_NA_	_NA_	Validated	P12830 (CADH1_HUMAN)	34339656
